# Supplementary material for: Plasma Levels of Middle Molecules to Estimate Residual Kidney Function in Haemodialysis without Urine Collection
Source: PLoS One. 2015 Dec 2;10(12):e0143813. doi: 10.1371/journal.pone.0143813 (PMC4668015; doi:10.1371/journal.pone.0143813)
Supplement: S1 Dataset — Raw data is shown for the modelling and validation cohort in Excel format. (ZIP) [file pone.0143813.s001.zip]

Archive with 1 entries (1 files):
- S1 Dataset.xlsx
