# Supplementary material for: Plasma Levels of Middle Molecules to Estimate Residual Kidney Function in Haemodialysis without Urine Collection
Source: PLoS One. 2015 Dec 2;10(12):e0143813. doi: 10.1371/journal.pone.0143813 (PMC4668015; doi:10.1371/journal.pone.0143813)
Supplement: S1 Dataset — Raw data is shown for the modelling and validation cohort in Excel format. (ZIP) [file pone.0143813.s001.zip › S1 Dataset.xlsx]

## Sheet: Data file for submission
Group	Anonymous ID	Sex M=1 F=0	Age (years)	Dialysis modality (HDF=1 High flux HD=0)	Dialysis time (mins)	Pre dialysis weight (kg)	Ultrafiltration volume (L)	Height (cm)	Haematocrit (proportion)	Cystatin C Pre-HD 1 (mg/L)	Cystatin C Post-HD 1 (mg/L)	Cystatin C Pre-HD 2 (mg/L)	Beta 2 miroglbulin Pre-HD 1 (mg/L)	Beta 2 microglobulin Post-HD 1 (mg/L)	Beta 2 microglobulin Pre-HD 2 (mg/L)	Urea C Pre-HD 1 (mmol/L)	Urea Post-HD 1 (mmol/L)	Urea Pre-HD 2 (mmol/L)	Creatinine C Pre-HD 1 (µmol/L)	Creatinine Post-HD 1 (µmol/L)	Creatinine Pre-HD 2 (µmol/L)	Urea clearance not BSA corrected (ml/min)	Creatinine clearance not BSA corrected (ml/min)	Average of urea and creatinine clearance (ml/min)	GFR as average of urea and creatinine clearance corrected to BSA (ml/min/1.73m² BSA)	Body Surface Area (BSA) Dubois equation (m²)	Kt/V from dialysis	Kt/V equivalent from renal clearance	Total Kt/V (Dialysis plus renal)	Watson Volume (L)	HDF volume litres (L)
Modelling Group	1	1	81.8563	1	210	79	0.6	172	0.337	5.4	3.3	6.5	21	9.8	23	24	7.1	22	679	258	686	0	0	0	0	1.92	1.14864	0	1.14864	39.7831	17.0557
Modelling Group	2	1	59.3949	1	210	66.9	2.5	174	0.338	5.4	2	5	40	9.5	40	19	4	18	943	247	879	0.97	3.14	2.54	2.48	1.78	1.56646	0.142847	1.70931	37.3477	17.0299
Modelling Group	3	1	60.9884	1	188	57.9	1.4	167	0.344	6.1	2.7	6.3	32	8.6	28	25	6	22	979	319	893	0	0	0	0	1.63	1.36214	0	1.36214	33.794	17.2659
Modelling Group	4	1	70.5298	1	176	69.3	0.4	180	0.326	6.7	3.3	6.1	25	11	25	20	6.9	18	761	301	695	1.41	4.08	3.45	3.18	1.87	0.959964	0.201505	1.16147	38.4855	12.4555
Modelling Group	5	1	73.4292	1	210	88.3	1.7	178	0.364				30	9.1	27	19	4.8	15	808	259	712	1.16	2.08	2.2	1.86	2.05	1.33239	0.145145	1.47754	43.9559	18.6984
Modelling Group	6	0	49.5825	0	180	40.5	1.8	168	0.371	6.2	2.7	5.7	41	12	39	23	5.6	17	710	213	764	0	0	0	0	1.39	1.39221	0	1.39221	25.4056	0
Modelling Group	7	1	71.9206	1	240	107.2	1.5	170	0.356	5.3	2.1	5.3	27	7.8	24	21	6.7	19	570	218	496	2.3	6.76	5.68	4.56	2.16	1.12497	0.254751	1.37972	49.6563	16.2288
Modelling Group	8	0	76.4107	1	186	55.2	2	163	0.384	6.3	1.7	5.6	33	6.6	27	34	6.1	26	810	221	703	0	0	0	0	1.56	1.67788	0	1.67788	28.4468	16.0406
Modelling Group	9	1	83.0719	1	199	77.6	2.6	181	0.302	6.39	2.6	6.33	27.8	7.7	27.7	19.2	4.4	18.9	872	239	764	0	0	0	0	1.95	1.45187	0	1.45187	39.4953	21.8771
Modelling Group	10	1	75.4168	0	240	83.6	1.2	183	0.377													0.7				2.05		0.0897459		42.8989	0
Modelling Group	11	0	73.7467	1	252	72.3	1.7	159	0.361	5.4	2.6	5.6	25	9	24	29	7.3	24	1031	319	936	0.25	0.82	0.66	0.66	1.73	1.40294	0.0425564	1.4455	32.3101	16.9079
Modelling Group	12	0	51.4333	0	195	76.5	3.6	158	0.279				41	14	39	32	7.3	28	868	241	775	0	0	0	0	1.75	1.48961	0	1.48961	32.7703	0
Modelling Group	13	0	79.4771	1	150	51.9	0.9	160	0.237				21	4.6	19	13	3.2	9	442	118	375	1.73	3.63	3.54	4.05	1.51	1.25021	0.344951	1.59516	27.5836	12.0173
Modelling Group	14	1	59.6605	0	180	121.3	1	170	0.266	3.2	2.4	3.3	9.4	5.4	9.3	26	14	24	308	188	319	7.93	22.1	18.98	14.41	2.28	0.57116	0.783212	1.35437	55.6873	0
Modelling Group	15	0	75.2909	1	189	59	2.4	159	0.355	4.95	2.28	5.1	23.7	8.6	23	26.5	8.7	22.6	590	235	529	1.07	2.94	2.54	2.79	1.58	1.10917	0.203932	1.3131	28.8577	14.9334
Modelling Group	16	1	65.2019	1	180	70.7	2.5	170	0.326	6.02	1.97	5.88	28.2	6.2	25.6	28.5	5.6	24.4	953	258	853	0	0	0	0	1.79	1.57297	0	1.57297	37.664	16.9848
Modelling Group	17	0	74.601	0	215	94.1	1.6	163	0.35	6.43	1.85	5.71	26.7	14.1	26.1	22.9	6.6	16.3	862	311	712	0	0	0	0	1.98	1.20449	0	1.20449	38.1382	0
Modelling Group	18	1	66.3984	0	178	98.6	2.4	174	0.262	4.42	2.04	4.35	14.8	5.1	13.8	18.4	5.5	15.9	658	227	603	3.24	7.49	6.99	5.74	2.11	1.13989	0.375968	1.51586	47.3976	0
Modelling Group	19	1	80.1752	0	210	78.2	0.4	171	0.244	5.91	3.79	5.49	35.1	17.3	26.1	13	5.9	10.6	666	324	596	2.07	3.81	3.98	3.62	1.9	0.742351	0.287297	1.02965	39.6279	0
Modelling Group	20	1	56.219	1	205	71.1	2.8	180	0.353	6.16	2.35	6.17	23.6	6.4	20.1	28.8	8.3	23.7	1158	396	1005	0.54	0.93	1.01	0.93	1.87	1.25255	0.0750113	1.32756	39.594	16.2478
Modelling Group	21	1	77.2101	1	150	87.6	2.4	187	0.307	4.4	1.9	4.7	27	8.7	27	23	7.3	21	730	275	685	2.97	9.22	7.58	6.22	2.11	1.04926	0.37036	1.41962	44.1057	14.553
Modelling Group	22	0	69.744	0	211	59.1	1.7	157	0.226	6.15	1.96	5.41	37.5	21.1	33.8	30.3	8.7	24.6	762	257	671	0	0	0	0	1.57	1.23482	0	1.23482	28.8411	0
Modelling Group	23	1	49.8152	1	200	76.2	3.3	173	0.314	3.69	1.86	4.24	15.9	6.1	17.6	9.7	3	10.8	634	234	663	1.88	3.83	3.79	3.52	1.86	1.18787	0.252348	1.44022	40.9751	19.208
Modelling Group	24	1	82.2615	0	207	72.3	0.8	170	0.367	6.76	3.78	6.61	33	12.7	29.6	17.7	5.5	15.5	1084	415	961	0	0	0	0	1.83	1.10721	0	1.10721	37.2114	0
Modelling Group	25	1	57.117	1	237	92.1	2.09	177	0.419	5.76	2.87	5.22	38.3	13.1	32.3	20.4	5.6	18.3	1162	420	990	0	0	0	0	2.07	1.29447	0	1.29447	46.4885	16.8679
Modelling Group	26	0	70.7926	1	207	67.7	1.4	157	0.351	5.71	2.23	5.88	25.5	7.8	26.7	13.4	2	10.3	596	143	525	0	0	0	0	1.67	1.86472	0	1.86472	31.0359	16.457
Modelling Group	27	1	59.0992	0	180	65	-2.4	184	0.252	4.43	2.69	3.82	21.7	9.5	19.9	21.2	6.8	19.1	518	197	462	3.16	6.22	6.27	5.75	1.89	0.931304	0.440476	1.37178	39.4574	0
Modelling Group	28	1	81.744	1	240	66.5	2.2	167	0.287	6.73	3.62	7.02	30.3	12.7	30.4	15.5	4.1	12.3	625	197	570	0	0	0	0	1.72	1.36493	0	1.36493	34.516	17.9676
Modelling Group	29	1	67.2307	1	150	49.1	1.3	163	0.372	6.92	4.8	6.34	29.3	15.9	30.9	11.9	4.2	11.9	691	358	768	0	0	0	0	1.49	0.952687	0	0.952687	29.8679	11.5395
Modelling Group	30	0	86.0096	1	193	48.4	2.3	156	0.341	5.1	1.87	5.02	29.7	6.8	28.4	18.7	3.2	15.3	682	169	613					1.42	1.77596			25.9477	15.5804
Modelling Group	31	1	57.4292	0	180	74.8	1.4	181	0.338	5.29	3.43	4.99	27.1	13	25.2	19.1	6.3	17.2	882	365	821	2.78	3.7	4.63	4.14	1.93	1.03727	0.369505	1.40677	41.3053	0
Modelling Group	32	0	81.8234	1	181	54.9	2.7	162	0.343	5.14	1.95	4.85	20.5	6.1	18.7	21.3	5.4	16.5	615	200	504	0.34	0.76	0.72	0.81	1.54	1.36868	0.0665639	1.43524	28.0933	12.4863
Modelling Group	33	1	56.4326	0	180	99	1.5	183	0.287	4.56	2.79	4.04	14.9	8.4	16.7	15	5.9	13.9	368	163	339	4.61	15.63	12.43	9.78	2.2	0.867696	0.51002	1.37772	49.7137	0
Modelling Group	34	1	48.5832	0	198	66.3	2.9	178	0.377	7.93	4.06	7.01	39	15.4	33	38	10.2	25.8	1552	517	1197	0	0	0	0	1.79	1.32458	0	1.32458	38.431	0
Modelling Group	35	1	77.0787	0	166	89.2	1.6	169	0.321	5.72	3.44	6.69	25.5	11.4	30.1	17.1	6.7	17	792	351	676	2.78	6.3	5.93	5.18	1.98	0.861491	0.355653	1.21714	42.9914	0
Modelling Group	36	1	17.8672	1	210	60.2	3	172	0.373	6.61	2.24	6.29	36.5	7.6	32.6	33.1	8.9	24.4	1303	447	1144		0			1.68	1.35761			38.5145	16.1296
Modelling Group	37	1	32.0192	1	240	73.6	2.8	177	0.37													0	0	0	0	1.87		0		42.3281	15.876
Modelling Group	38	1	55.4634	0	150	87.9	1.6	176	0.3	3.79	2.71	3.86	21.2	13.3	20.3	17.7	8.8	15.2	382	216	370	3.41	11.25	9.03	7.7	2.03	0.633868	0.414153	1.04802	45.2852	0
Modelling Group	39	1	39.5291	1	210	67.5	2.1	173	0.276	5.04	2.49	4.85	29.1	10.9	30.4	20.9	8.6	17.2	962	462	912	0.99	1.09	1.54	1.49	1.78	0.89199	0.138214	1.0302	39.3954	18.6249
Modelling Group	40	0	75.8385	1	211	60.8	2.1	168	0.347	7.75	1.99	6.23	30.7	6	27.5	23.7	3.7	16.9	960	223	819	0	0	0	0	1.66	1.86932	0	1.86932	30.3376	16.8784
Modelling Group	41	0	74.1492	0	180	69.4	-0.1	157	0.346	4.08	2.41	4.15	14.1	5.9	13.5	25.1	6.1	22.5	407	126	362	3.21	13.73	10.07	10.23	1.7	1.26756	0.554753	1.82231	31.825	0
Modelling Group	42	0	83.2307	1	180	76.9	1.7	154	0.334	6.24	3.06	6.24	33.1	13.3	33.2	22.2	7.4	18.4	889	401	821	0	0	0	0	1.74	1.03595	0	1.03595	32.9099	12.5874
Modelling Group	43	1	80.3997	1	197	71.8	0.8	176	0.348	4.81	2.56	4.71	29.1	11.1	29.6	13.5	4.1	11.1	585	229	551	1.03	2.13	2.1	1.94	1.87	1.11683	0.149637	1.26647	37.8582	15.7344
Modelling Group	44	1	53.9986	1	283	101.9	0.9	180	0.315													0	0	0	0	2.2		0		50.7911	20.3548
Modelling Group	45	1	46.6721	1	240	83.1	0.3	178	0.327	4.61	2.45	4.44	19.8	8.1	17.8	19.7	3.6	14.2	642	193	559	0.2	0.66	0.53	0.46	2.01	1.66199	0.024375	1.68637	45.1283	22.6128
Modelling Group	46	1	56.104	1	210	69.4	3.1	180	0.378	7.46	2.14	7.42	42.2	7.5	36.6	22.8	4.2	20.1	1178	286	1008	0	0	0	0	1.84	1.7258	0	1.7258	38.9322	20.5726
Modelling Group	47	0	69.7166	0	190	59.5	1.5	165	0.293	4.66	2.85	4.17	17.1	8.6	14.8	25.7	8.6	21.5	417	185	355	1.66	5.52	4.42	4.67	1.63	1.05269	0.305921	1.35862	29.8443	0
Modelling Group	48	1	77.1882	1	180	67.7	1.4	170	0.351	5.83	2.26	4.47	22.7	6.4	16.7	27	8.9	20.6	914	365	740	0.81	1.87	1.75	1.71	1.77	1.04273	0.123999	1.16673	35.9277	12.2661
Modelling Group	49	0	49.232	1	147	72.4	0.5	165	0.27	4.18	2.29	4.14	17.6	7.9	18.7	25.9	10	24	862	348	782	2.21	4.78	4.6	4.44	1.79	0.825603	0.365322	1.19092	33.272	9.38963
Modelling Group	50	1	51.1567	1	129	77.2	0.7	173	0.37	4.9	2.86	4.67	17.3	8	16.5	30.5	12.5	26.7	985	437	902	4.3	6.88	7.74	7.04	1.9	0.753822	0.562257	1.31608	42.0626	11.3778
Modelling Group	51	1	56.4627	0	240	87.1	2.6	180	0.305	5.17	3.41	5.44	27.6	13.9	26.5	21.2	7.9	16.5	830	348	729					2.04	1.01225			45.0182	0
Modelling Group	52	1	53.3799	1	180	84.6	2.6	178	0.374	4.57	1.76	4.67	16.6	5.2	17.7	25.4	8.4	24.4	987	359	950	1.53				2	1.06492	0.19019	1.25511	44.2451	13.8033
Modelling Group	53	0	55.5975	1	213	77.8	3	170	0.347	6.16	2.56	4.83	24.6	7.4	17.4	30	9.3	23.3	1128	455	882	0	0	0	0	1.86	1.18883	0	1.18883	34.5217	14.6043
Modelling Group	54	1	50.527	0	180	94	2	169	0.337	4.82	3.01	4.85	13.2	7.2	13.4	27.1	11.7	24.1	690	335	627	2.56	5.65	5.38	4.6	2.02	0.796393	0.300202	1.09659	46.9017	0
Modelling Group	55	0	56.6023	0	180	60.6	0.1	162	0.376	5.02	2.17	4.5	25.1	8.4	25.2	18.4	5.7	16.5	760	277	641	1.45	2.51	2.71	2.85	1.64	1.05266	0.264598	1.31726	30.1401	0
Modelling Group	56	1	51.5784	1	168	75	2.3	170	0.404	5.55	3.43	5.8	24.3	11	23.8	23.9	8.4	20	1376	586	1304	1.31	3.05	2.84	2.67	1.84	0.992385	0.178235	1.17062	40.4242	12.2657
Modelling Group	57	1	72.6324	1	180	102.9	2.1	184	0.398	4.91	3.55	5.12	16.2	8.9	17.4	31.4	12.3	28.7	1262	517	1149	5.14	7.13	8.7	6.73	2.24	0.883427	0.571719	1.45515	49.4473	15.1704
Modelling Group	58	1	67.165	1	124	88	1.8	190	0.384	3.7	2.22	3.84	14.2	6.6	14.2	34.7	15.5	28.1	761	360	685	5.58	11.44	11.3	9.12	2.14	0.697594	0.671792	1.36939	45.6838	9.35704
Modelling Group	59	1	75.2444	1	221	99.9	1.9	173	0.36	6.6	3.9	6.6	29	12	31	23	4.9	20	818	244	728	0	0	0	0	2.11	1.51784	0	1.51784	47.0854	19.8016
Modelling Group	60	1	63.4962	1	220	111.9	3.3	178	0.356	6.36	2.64	6.89	23.5	6.9	24.3	16.8	4.2	13.9	777	258	714	0.21	1.43	0.92	0.71	2.26	1.38562	0.0221003	1.40772	52.2618	22.3146
Modelling Group	61	1	47.8385	1	120	93.8	0.6	187	0.333	3.9	2.7	4	15	8.6	14	27	13	23	517	255	464	10	14.87	17.43	13.77	2.19	0.60355	1.11146	1.71501	49.4845	8.4042
Modelling Group	62	1	80.1095	1	181	70.3	0.6	178	0.331	6.71	3.78	6.71	31	13.7	31	20.5	6	20.5	736	257	736	0	0	0	0	1.87	1.12315	0	1.12315	37.6625	19.0715
Modelling Group	63	1	70.4969	0	202	62.4	0.7	165	0.375	5.26	2.93	4.56	18.3	8.3	15.5	22.9	7.6	17	611	268	531	2.03	0.22	2.14	2.2	1.68	1.03968	0.324029	1.36371	34.4568	0
Modelling Group	64	0	80.6598	0	212	61.9	1.9	160	0.394	5.57	2.87	5.17	36	13	31.9	21	4.4	15.7	736	231	611	0	0	0	0	1.62	1.55462	0	1.55462	29.803	0
Modelling Group	65	0	56.052	0	168	80.4	1	170	0.32	4.52	2.78	4.75	19.3	9.5	20.1	22.8	8.6	21.5	417	190	444	1.93	5.87	4.87	4.41	1.91	0.885494	0.297706	1.1832	35.656	0
Modelling Group	66	1	49.9658	1	240	88.3	1.8	173	0.325													2.49				2.01		0.300767		45.5336	17.01
Modelling Group	67	1	44.4353	1	205	79.4	3	178	0.367	5.88	2.33	6.22	27.1	6.9	24.7	20.5	5.4	17.5	1237	387	1075	0	0	0	0	1.94	1.3363	0	1.3363	43.1814	20.438
Modelling Group	68	1	56.6133	1	180	106.1	2	173	0.329	5.93	2.82	5.48	25.1	8	22	23.3	7.4	20	864	342	748	1.38	4.53	3.64	2.91	2.17	1.0725	0.149286	1.22179	50.8421	14.7956
Modelling Group	69	1	37.0568	1	214	73.5	3.5	178	0.344	6.34	2.71	6.26	30.3	9.1	27.3	19.3	5.3	19.4	1196	399	1080	0	0	0	0	1.87	1.33561	0	1.33561	41.7053	22.1105
Modelling Group	70	0	73.5359	1	180	60.7	0	159	0.308	6.23	2.31	5.94	28.7	8.1	25.5	11.1	2.4	9.7	583	154	471	0	0	0	0	1.62	1.38067	0	1.38067	29.8687	15.2586
Modelling Group	71	1	40.8022	1	270	140.5	2.8	190	0.37	5.9	2.3	5.5	31	8.4	30	24	6	19	932	308	745	0	0	0	0	2.62	1.42111	0	1.42111	65.4119	26.7907
Modelling Group	72	0	46.8008	1	270	140.6	3.5	190	0.37	5.6	2.51	5.33	40.6	10.1	34.9	34.3	6.3	20.9	921	218	760	0	0	0	0	2.61	1.76912	0	1.76912	52.0229	26.7907
Modelling Group	73	1	45.7221	1	180	92.5	2	169	0.345	5.04	2.78	4.97	22.4	9	21.1	27	11.3	23.7	843	393	777	4.71	6.13	7.77	6.69	2.01	0.825585	0.553084	1.37867	46.8374	10.3163
Modelling Group	74	1	44.5722	1	240	89.2	3.3	188	0.383	6.35	2.7	5.94	35.9	10.4	31.2	22.4	6.3	17.3	927	321	792	0	0	0	0	2.12	1.31358	0	1.31358	47.4367	23.3226
Modelling Group	75	1	42.1985	1	223	96.3	2.5	188	0.348	5.57	2.6	5.35	23.5	8.4	21.6	27.3	10.8	21.8	1157	531	1040	2.93	7.77	6.81	5.35	2.2	0.929323	0.320314	1.24964	50.3101	17.811
Modelling Group	76	1	38.3409	1	180	73.9	0.9	175	0.34	7.6	2.63	7.49	36.4	9.2	34.6	13.9	3.3	12.6	813	217	702	0	0	0	0	1.88	1.32581	0	1.32581	42.2741	18.711
Modelling Group	77	0	27.3101	1	180	102.6	3	170	0.397	4.32	2.32	4.54	17	6.9	18.8	19.8	8.4	18.1	737	358	718	5.89	9.6	10.69	8.8	2.1	0.830045	0.797173	1.62722	40.6374	11.3967
Modelling Group	78	1	41.7714	1	210	100.2	1.2	180	0.113	4.28	2.74	4.08	15.3	8.5	14.8	26.2	13.5	24	793	411	730	6.99	13.86	13.92	11.02	2.19	0.639058	0.750319	1.38938	51.2382	26.0778
Modelling Group	79	1	59.6304	1	180	103.3	2.8	180	0.329	5.3	2.32	5.29	27.8	7.7	25.9	23.2	5.8	19	743	237	630	1.04	1.95	2.02	1.59	2.2	1.31801	0.114155	1.43216	50.1073	16.9092
Modelling Group	80	1	44.7392	1	204	103.5	2.3	171	0.332													0.94	0.97	1.43	1.16	2.13		0.101893		50.7395	16.6933
Modelling Group	81	1	44.3231	1	180	73.5	0	178	0.242	8	4.4	7.2	54	24	52	36	13	27	1171	448	1057	0.99	2.03	2.01	1.82	1.91	0.910333	0.128977	1.03931	42.2167	14.3262
Modelling Group	82	1	66.8912	1	162	88.2	1.1	172	0.338	5.1	3.2	5	25	13	25	26	11	24	882	381	807	2.92	6.26	6.05	5.22	2	0.77663	0.364352	1.14098	44.0783	13.1374
Modelling Group	83	1	74.3765	1	160	88.5	2.4	176	0.434	5.54	3.54	5.61	19.1	8.5	18.3	28	11.4	23.6	931	432	836	1.57	3.7	3.42	2.92	2.03	0.84036	0.198568	1.03893	43.4863	11.0936
Modelling Group	84	1	61.6619	1	210	78.5	1.8	187	0.346	6.08	3	6.05	25.4	7.4	23.1	24.7	6.9	16.8	1005	312	884	0.6	1.02	1.11	0.95	2.02	1.24442	0.0773348	1.32176	42.6716	21.631
Modelling Group	85	1	-54.3107	1	219	87.7	1.2	172	0.332	7	2.4		30.6	8.7		13.6	3.6		795	262		0	0	0	0	2	1.28353	0	1.28353	54.9738	23.041
Modelling Group	86	1	73.8617	1	214	81.3	1.7	162	0.351	6.26	2.55	6.25	31.1	8.9	28.5	26.7	6.9	23.6	1077	338	995	0.16	0.2	0.26	0.24	1.85	1.32031	0.0220858	1.3424	39.8445	19.444
Modelling Group	87	0	45.4593	0	120	44.7	0	137	0.318	3.6	1.8	3.4	13	4.8	13	28	9.7	24	560	225	489	2.58	6.11	5.63	7.62	1.28	0.857315	0.602003	1.45932	23.5713	0
Modelling Group	88	1	37.1034	1	203	90	2.4	183	0.301	5.49	3.15	5.45	32.7	13.6	31	23.1	7.7	17.9	1073	394	952	0.22	0.08	0.26	0.22	2.1	1.07549	0.0251271	1.10062	48.1551	22.3488
Modelling Group	89	0	82.0616	0	214	65.2	1.9	160	0.369	6.05	2.72	4.4	35.8	11.9	28	18.4	4	13.8	730	220	543	0	0	0	0	1.66	1.51604	0	1.51604	30.6168	0
Modelling Group	90	1	65.9822	1	255	114	3.6	185	0.382	5.4	2.53	5.4	27.9	7.8	24.5	30.1	6.6	22	1111	350	909	0	0	0	0	2.34	1.57516	0	1.57516	53.3911	22.0626
Modelling Group	91	1	46.1903	1	195	93.6	2.7	178	0.348		2.2		31	6.6	29	35	10	26	1282	450	1152	0.33	1.05	0.85	0.71	2.09	1.21857	0.0378949	1.25646	47.8956	15.5747
Modelling Group	92	1	31.7344	1	182	60	0	182	0.346	4.89	2.6	5.05	15.9	6.7	16	20	6.3	16	706	260	639	2.62	5.01	5.13	4.98	1.78	1.0361	0.367038	1.40314	39.2602	14.5809
Modelling Group	93	1	85.4182	1	190	71.4	2.1	172	0.243	7.93	3.89	7.93	37	14.4	36.2	21.3	4.7	18.1	879	239	733	0	0	0	0	1.82	1.46165	0	1.46165	36.3976	20.1362
Modelling Group	94	1	46.6201	1	180	83.6	1.4	168	0.334	4.3	1.81	4.98	14.8	4.1	15.2	12.4	4.1	16	771	276	800	3.4	7.02	6.91	6.22	1.92	1.03017	0.426383	1.45655	43.8573	14.6853
Modelling Group	95	1	66.2231	1	240	93.7	3	170	0.358	7.93	3.84	7.93	28.9	10.8	26.2	28.7	7.6	21.6	1092	382	977	0	0	0	0	2.02	1.36075	0	1.36075	45.1349	21.5712
Modelling Group	96	1	78.5133	1	243	70.1	0.6	166	0.338				32	8.4	29	11	2.9	9.3	560	177	510	0	0	0	0	1.77	1.30318	0	1.30318	36.4526	19.7061
Modelling Group	97	1	72.9966	0	245	52	1.9	173	0.365	8	3.4	7	43	15	38	23	5.6	18	715	237	609	0	0	0	0	1.59	1.46665	0	1.46665	31.1873	0
Modelling Group	98	1	59.2663	1	241	95.4	2.8	173	0.301	5.7	2.4	6	32	9.4	32	25	7.7	21	998	370	881	1.25	1.51	2	1.68	2.06	1.20167	0.147113	1.34879	46.7329	17.6882
Modelling Group	99	0	71.0965	0	210	62	1	157	0.339	7.93	3.18	3.13	33	10.6	12.7	18.5	3.7	6.5	804	220	279	0	0	0	0	1.61	1.55516	0	1.55516	29.7289	0
Modelling Group	100	0	76.9446	0	240	69.9	2.9	155	0.304	6.6	3.46	7.29	23.8	9.2	24.3	14.1	5	13.8	800	347	694	1.7	2.02	2.71	2.82	1.66	1.09154	0.301664	1.39321	30.9947	0
Modelling Group	101	1	69.9055	1	199	103	2	180	0.396	5.3	3.8	5.6	31	15	29	34	14	26	857	400	749	2.24	3.97	4.23	3.32	2.2	0.854323	0.249723	1.10405	49.3346	16.8274
Modelling Group	102	1	65.0678	1	203	97.9	2.4	185	0.393	5.7	2.4	5.8	33	7.5	30	31	8.1	24	1184	419	1034	0	0	0	0	2.2	1.30416	0	1.30416	48.4655	19.4073
Modelling Group	103	0	58.935	1	150	88	2	142	0.336	6.08	3.85	5.7	24.4	11.5	24.2	24.2	9.2	21.3	625	285	600	2.72	4.51	4.97	4.96	1.73	0.878328	0.436274	1.3146	34.2904	10.458
Modelling Group	104	1	74.486	0	180	64.7	0.7	170	0.317	4.69	2.38	4.14	20.3	7.8	17.5	17.5	6.3	12.9	561	222	462	4.65	3.94	6.62	6.57	1.74	0.938188	0.72242	1.66061	35.4019	0
Modelling Group	105	0	51.332	0	165	52.2	1.6	147	0.327	6.81	1.45	6.04	37.2	14.6	35.2	20.6	3.7	11.4	798	203	606	0	0	0	0	1.42	1.61224	0	1.61224	26.0953	0
Modelling Group	106	1	82.3901	0	251	95.1	1.7	179	0.294	6.6	3.9	6.4	31	13	29	15	4.1	13	748	261	687	0	0	0	0	2.12	1.30157	0	1.30157	45.529	0
Modelling Group	107	0	43.8932	0	180	88.1	0.8	160	0.374	3.66	2.19	2.75	12.6	6.3	10.1	23	8.4	15.5	445	195	353	5.81	14.23	12.93	11.76	1.9	0.921078	0.874636	1.79571	36.5352	0
Modelling Group	108	1	31.3977	1	183	99.2	1.9	167	0.423		3.3			12	29		10	25	397		941	1.9	2.79	3.3	2.78	2.05		0.208083		50.2203	12.9349
Modelling Group	109	0	86.2669	0	191	77.1	1.8	162	0.299	5.3	3.4	5.5	27	12	26	19	4.1	13	494	147	396	0.53	2.19	1.62	1.56	1.8	1.46766	0.0862687	1.55392	33.7898	0
Modelling Group	110	1	78.4093	1	240	85.2	2	177	0.367	7.2	2.9	6.7	35	9.3	28	27	7.4	19	1245	425	996	0	0	0	0	2.01	1.30177	0	1.30177	42.2495	21.2688
Modelling Group	111	1	70.0123	1	120	69.4	1.8	174	0.378	3.7	1.9		14	5	13	22	8.7	21	499	219	454	5.14	12.32	11.3	10.78	1.81	0.804135	0.754845	1.55898	37.4514	7.8372
Modelling Group	112	0	47.2389	0	210	85.7	0.9	161	0.368	4.29	2.17	4.56	18.5	8.2	17	20.2	6.7	12	464	206	354	0	0	0	0	1.89	1.04734	0	1.04734	36.0256	0
Modelling Group	113	0	45.5661	1	246	116.3	1.6	164	0.304													0	0	0	0	2.17		0		43.7196	23.9702
Modelling Group	114	0	87.4305	0	210	57.6	1.3	154	0.358	5.1	2.7	5.4	32	11	32	14	3	13	623	173	568	0.39				1.54	1.50473	0.0759314	1.58066	28.2492	0
Modelling Group	115	0	81.2758	0	222	54.7	0.8	157	0.373	4.95	2.37	4.83	20.9	7.3	18.5	25	6.6	21.5	666	233	572	2.03	2.17	3.12	3.53	1.53	1.29259	0.399063	1.69166	27.978	0
Modelling Group	116	0	58.6667	0	240	96.9	3.1	155	0.346	5.73	3.85	5.7	42	20.5	39.3	23.5	6.6	17	821	304	726	0	0	0	0	1.92	1.3009	0	1.3009	37.6036	0
Modelling Group	117	1	57.7769	1	180	89.5	2.5	170	0.397	4.86	2.05	4.58	24.1	7.1	21.1	23	6.3	15.4	770	269	643	2.29	4.23	4.41	3.84	1.98	1.23408	0.281992	1.51607	44.6644	15.1956
Modelling Group	118	0	74.5216	1	247	106.1	3.2	168	0.335													0	0	0	0	2.11		0		41.2373	17.2468
Modelling Group	119	0	87.6632	1	150	50.5	0	154	0.378	5.1	1.7	4.4	19	4.8	18	31	7.7	21	601	186	527	2.79	3.21	4.39	5.19	1.47	1.19734	0.572171	1.76951	26.8189	9.7965
Modelling Group	120	1	55.1129	1	180	60.9	1	175	0.36	5.4	1.7	3.7	33	7.6	21	32	7.8	18	940	304	657	0.68	0.73	1.04	1.04	1.73	1.31258	0.102933	1.41551	36.3342	12.096
Modelling Group	121	1	63.7098	1	240	75	2.7	179	0.329	5.72	3.39	5.6	37.7	17.9	38.7	19.9	4.9	16.7	666	220	587	0	0	0	0	1.9	1.44689	0	1.44689	40.1456	16.9092
Modelling Group	122	0	79.2553	1	240	60	0.4	157	0.348	4.69	2.75	4.53	16.6	7.6	14.7	13.9	3.5	11.5	392	172	358	0	0	0	0	1.6	1.34049	0	1.34049	29.3837	13.692
Modelling Group	123	1	71.0089	1	168	78.9	2.4	165	0.387	4.16	1.87	4.2	20.3	6.1	19.9	27.1	8.8	24.7	646	250	595	1.32	6.55	4.59	4.32	1.84	1.06435	0.184331	1.24868	39.3857	14.4178
Modelling Group	124	1	68.1342	0	150	76.7	1.6	173	0.376	4.44	2.62	4.75	15	7.4	15.7	16.4	5.7	12.4	503	204	449					1.89	0.953014			40.0375	0
Modelling Group	125	0	74.9541	0	145	49	1.2	152	0.358	4.51	2.96	4.8	33.1	13.2	29.3	31	8.7	25.8	558	222	487	0.95	2.18	2.04	2.49	1.42	1.14212	0.201432	1.34355	25.9393	0
Modelling Group	126	0	75.7207	1	179	93.6	1.3	164	0.314	3.34	1.64	3.41	18.8	5.8	18.3	23.1	6.5	18.1	748	228	677	1.44	2.59	2.73	2.38	1.98	1.1703	0.207353	1.37765	38.1958	17.1912
Modelling Group	127	1	59.1704	1	182	64.8	2	166	0.383	4.97	2.74	4.88	18.9	7.2	17.5	26.1	8.8	22.7	523	221	481	0.67	0.88	1.11	1.13	1.7	1.0498	0.102443	1.15224	35.9711	15.7212
Modelling Group	128	0	81.744	0	210	76	1.2	160	0.386	3.87	2.13	3.87	15.6	6.4	15.5	19.7	6.1	14.9	536	215	432					1.78	1.12619			33.4527	0
Modelling Group	129	0	81.8754	1	178	48.9	1.8	150	0.376	6.7		6.6	29.8		27.9	30.1		22.8	901		833	0	0	0	0	1.4		0		25.5529	13.6063
Modelling Group	130	1	74.4394	0	180	78.1	2.5	179	0.319	4.89	3	4.85	20	9.3	19	17.5	6.3	17.4	751	302	729	2.16	4.99	4.65	4.15	1.94	0.988956	0.294989	1.28394	40.2726	0
Modelling Group	131	0	52.9555	1	150	56.7	0.3	165	0.222	5.18	2.63	4.77	34.6	11.3	30.3	18.4	5.4	16.9	645	200	570					1.62	1.06406			29.4497	18.3803
Modelling Group	132	1	77.2348	0	166	67.3	2.2	168	0.265													2.01				1.74		0.313127		35.3052	0
Modelling Group	133	1	69.5633	0	185	105.9	3	180	0.304	3.04	2.34	2.7	7.4	4.8	7.3	40.7	21.5	32.4	376	221	401	7.56	27.32	21.22	16.52	2.22	0.629597	0.831521	1.46112	50.0048	0
Modelling Group	134	1	68.5448	0	287	93.2	3.2	180	0.378	5.31	3.1	5.29	26.1	10.2	24.9	26.2	8.9	21.9	1341	556	1196					2.1	1.15796			45.761	0
Modelling Group	135	0	78.6858	0	180	62.9	0.9	152	0.287	3.7	2.13	3.71	14.5	6.3	14.9	20	6.1	14.1	442	162	389	1.09	8.98	5.58	6.09	1.58	1.09839	0.203628	1.30202	29.441	0
Modelling Group	136	1	84.0548	0	270	76.2	1.6	178	0.323	6.78	3.91	6.5	31.7	14.2	29.3	18.3	6	16.6	835	329	728	0	0	0	0	1.92	1.14429	0	1.14429	38.9487	0
Modelling Group	137	1	83.217	0	240	80.5	1.5	175	0.345	6.08		5.84	34.3		33.2	10.1		9.6	831		804	0	0	0	0	1.95		0		40.1825	0
Modelling Group	138	1	89.0294	1	210	79	2.6	178	0.39	5.97	1.94	5.58	31.9	7.6	28.7	20.9	4.7	15.4	700	212	590	0	0	0	0	1.94	1.48671	0	1.48671	39.0983	17.934
Modelling Group	139	1	73.6454	1	220	103.2	2.1	169	0.327	5.31	2.55	4.83	20.1	7	15.8	24	7.6	21.2	900	322	769	2.11	3.94	4.08	3.35	2.11	1.12776	0.242557	1.37032	47.8444	18.1374
Modelling Group	140	0	70.601	1	193	86.8	2.4	153	0.348	5.31	2.47	5.09	34.9	9.5	31.4	24	5	17.3	1014	289	856	0	0	0	0	1.82	1.51815	0	1.51815	35.0717	17.617
Modelling Group	141	0	56.4791	0	239	91.1	3.5	150	0.28	4.99	3.14	4.81	33.1	14	30.9	21.7	8.7	25.2	878	372	849	0.41	1.24	1.03	0.98	1.82	0.959979	0.0634493	1.02343	35.5402	0
Modelling Group	142	1	77.1362	0	150	85	1.4	175	0.343	3.32	1.93	3.27	8.5	6.2	7.9	22.6	5.1	18	339	218	311	4.39	15.12	11.95	10.37	1.99	1.3259	0.570996	1.89689	42.2857	0
Modelling Group	143	1	76.4216	0	215	69.2	2.2	174	0.371	7.6	3.71	6.92	25.2	10.1	26.3	14.3	3.5	12	753	257	685	0	0	0	0	1.81	1.40634	0	1.40634	36.6628	0
Modelling Group	144	0	68.7392	1	229	92.3	2.6	168	0.33	3.96	1.55	4.17	15.2	4.4	15.1	14.6	3.6	17.9	431	143	489	1.25	4.26	3.38	2.93	1.99	1.40801	0.181006	1.58902	37.9822	21.4802
Modelling Group	145	1	80.2765	0	220	93.6	1.5	183	0.331	5.53	2.84	5.38	32.8	12.3	30.7	26.1	8.3	21.4	961	365	824	0	0	0	0	2.15	1.11249	0	1.11249	45.7151	0
Modelling Group	146	0	40.0903	0	210	78	-0.8	173	0.316	4.22	2.37	4.01	34.8	13.5	32.5	27.8	9.7	22.1	597	271	532	0.52	0.87	0.96	0.86	1.93	0.950014	0.0798241	1.02984	35.8288	0
Modelling Group	147	0	81.8015	0	183	62.4	1.7	157	0.346	5.29	2.51	5.49	20.6	6.3	19.1	30.6	8	25.6	857	266	705	0.83	0.64	1.15	1.24	1.61	1.28095	0.153937	1.43488	29.6549	0
Modelling Group	148	0	69.4511	0	149	45	0.9	153	0.296	6.21	3.75	6.38	41.6	21	40.5	25.7	6.3	23.3	795	244	670	0	0	0	0	1.38	1.25887	0	1.25887	25.1338	0
Modelling Group	149	0	77.3005	1	180	61.6	0	168	0.303	4.59	2.26	4.45	17.9	6.3	15.9	16.6	4	11.9	625	190	514	1.48	2.56	2.76	2.81	1.7	1.27928	0.262135	1.54141	31.0528	13.1733
Modelling Group	150	1	33.9521	0	220	74.9	2.3	162	0.359	6.48	2.7	6.08	33.8	9.4	31.6	36.4	12.8	32.3	1641	606	1496	0	0	0	0	1.77	1.05251	0	1.05251	41.1453	0
Modelling Group	151	1	73.6756	1	210	66.6	1.6	182	0.379	4.04	2.11	3.86	19.3	7	19.3	27.7	7.7	20.1	603	204	518	4.62	10.65	9.95	9.34	1.84	1.25219	0.684886	1.93708	37.1011	18.2574
Modelling Group	152	1	78.8036	1	199	68.8	0.8	175	0.29	5.36	2.65	4.99	34.1	10	31.2	19.5	4.7	16.6	728	215	633	0	0	0	0	1.83	1.3408	0	1.3408	36.8883	22.2532
Modelling Group	153	0	74.7105	0	121	41.9	-0.1	147	0.26	3.55	1.78	3.14	18.9	6.7	15.2	21.2	6.3	16.9	476	155	423	2.82	4.09	4.87	6.42	1.31	0.979032	0.646937	1.62597	23.9745	0
Modelling Group	154	0	42.59	1	213	54.7	2.4	160	0.379	5.01	1.99	5.25	38.1	8.6	35.9	14	2.8	12.7	1091	287	988	0	0	0	0	1.53	1.6439	0	1.6439	27.9042	16.2034
Modelling Group	155	1	54.7515	0	210	48.3	1.3	177	0.326	4.36	2.75		35.3	14.4		10.5	5.6		591	320		0	0	0	0	1.57	0.635609	0	0.635609	32.2451	0
Modelling Group	156	1	79.2471	1	151	69	0.5	178	0.325	5	2.69	4.44	18.3	8.2	15.4	19.7	9.1	17.3	691	339	628	3.88	7.35	7.56	7.05	1.85	0.677311	0.571535	1.24885	37.338	10.7021
Modelling Group	157	0	84.9062	0	129	60.5	1.1	157	0.342	4.78	2.69	4.73	16.4	7.8	17	18.6	6.8	14.1	560	246	493	2.89	4.78	5.28	5.73	1.59	0.869025	0.541856	1.41088	29.3343	0
Modelling Group	158	1	77.6099	1	168	61.4	1.8	168	0.358	6.13	2.24	5.77	31.3	7.5	27.5	30.5	7.9	29.5	920	290	805	0.59	1.56	1.37	1.42	1.68	1.27013	0.0970924	1.36722	33.4218	11.3249
Modelling Group	159	1	59.9452	1	234	94.5	3.7	180	0.351	6.09	1.9	6.07	31.6	6.8	29	18	4.6	15.4	1241	385	1085	0	0	0	0	2.11	1.41015	0	1.41015	46.8174	23.9189
Modelling Group	160	1	72.898	1	176	109	1.9	178	0.379	4.59	2.35	4.57	17.5	7.4	17.5	16.4	6.3	15.4	558	256	516	1.94	9.45	6.66	5.14	2.24	0.889905	0.20964	1.09955	50.8967	17.2141
Modelling Group	161	1	79.4305	1	237	90.9	1.9	175	0.389	5.77	2.16	5.82	29	4.8	30.6	25	9.8	23.3	1022	168	951	0	0	0	0	2.05	0.938105	0	0.938105	43.8911	20.273
Modelling Group	162	1	72.9856	1	146	57.2	1.9	160	0.377	4.59	1.61	4.76	25	5.7	23.3	17.9	4.7	14	804	237	715	1.53	1.87	2.47	2.72	1.57	1.22618	0.266802	1.49298	31.5403	12.7341
Modelling Group	163	1	68.4928	1	161	102.5	2.2	178	0.356	5.13	2.65	5.02	25	7.5	23.2	18	5.7	15.3	1087	404	972	2.02	4.17	4.11	3.26	2.18	1.05433	0.226671	1.281	49.0139	14.5158
Modelling Group	164	1	71.8795	1	240	108.7	2	175	0.268	4.87	2.87	4.64	30	14	28.4	7.4	2.7	7.1	513	211	436	0.39	0.52	0.65	0.51	2.21	1.00456	0.0424473	1.04701	50.5332	24.5952
Modelling Group	165	1	79.258	1	188	61	1	167	0.316	4.87	2.7	4.55	28.6	11.3	26.1	26.3	7.8	21.7	943	333	799	0.92	1.36	1.6	1.66	1.67	1.14075	0.151961	1.29271	33.2979	15.7525
Modelling Group	166	1	66.5544	0	240	97.7	1.2	160	0.327	4.93	2.89	5.08	17.8	9.4	19.4	14.7	7	16.5	590	303	606	1.58	2.73	2.95	2.57	1.99	0.733542	0.188993	0.922535	45.9806	0
Modelling Group	167	1	64.3943	1	192	114	2.7	175	0.369	5.62	3.03	5.97	23.9	9	24	32.5	10.5	25.4	1028	387	944	1.31	3.4	3.01	2.31	2.25	1.08435	0.136549	1.2209	52.7651	19.0814
Modelling Group	168	1	67.6413	1	150	98.3	1.4	177	0.352	3.69	2.27	3.43	16.1	8.3	16	16.5	6.3	14.8	435	200	408	3.7	13.14	10.27	8.3	2.14	0.855484	0.425364	1.28085	47.8413	13.608
Modelling Group	169	0	60.7529	0	132	60.3	-0.3	156	0.338	4.47	2.4	4.95	20.1	8.9	19.2	22.2	7	16.4	657	257	588	3.94	5.61	6.75	7.3	1.6	0.946352	0.733995	1.68035	29.5234	0
Modelling Group	170	0	70.2834	1	153	47.3	1.2	147	0.402	4.91	2.05	5.05	27.1	8.1	29.5	34.9	9.2	37.4	926	331	1035	0	0	0	0	1.36	1.21581	0	1.21581	24.9856	8.00572
Modelling Group	171	1	77.692	1	131	70.8	0.6	164	0.349	4.44	2.32	4.5	20.2	8	18.8	23.1	9.3	19	947	403	838	3.09	4.43	5.3	5.2	1.77	0.770467	0.465	1.23547	36.5484	10.4469
Modelling Group	172	1	73.64	0	135	90.5	3	168	0.215	4.59	2.06	4.37	20.5	6.5	19.8	18.3	4.2	14.7	539	175	476	3.61	1.14	4.18	3.66	1.97	1.32069	0.459977	1.78067	43.1652	0
Modelling Group	173	1	78.2642	1	175	80	1.9	183	0.322	5.41	2.28	5.36	22.8	7.7	24.1	18.9	7.6	25.3	717	284	832	1.33	3.15	2.9	2.51	2	0.861553	0.177581	1.03913	41.1925	16.611
Modelling Group	174	1	73.4483	1	186	66.8	1	167	0.399	7.23	3.2	6.79	35.9	11.2	31.7	24.7	6.2	19	987	338	867	0	0	0	0	1.74	1.29082	0	1.29082	35.7798	15.65
Modelling Group	175	0	68.9582	0	212	49.5	3.9	155	0.298	4.84	2.71	4.98	32.7	11.6	31.9	33.3	8.3	27.9	879	290	816	0	0	0	0	1.41	1.52534	0	1.52534	25.7175	0
Modelling Group	176	1	34.2642	1	180	100.5	1.6	178	0.302	4.65	2.55	4.87	17.9	7.7	19.7	28.7	12.8	34.7	992	437	1126	2.66	5.03	5.18	4.13	2.17	0.755351	0.283104	1.03845	51.6771	15.3909
Modelling Group	177	1	67.9617	1	150	81.9	0.7	167	0.341	4.43	1.84	4.26	21.2	6.4	20.1	15	4.5	14.7	713	235	658	2.73	4.97	5.22	4.74	1.9	1.05275	0.362159	1.41491	41.4597	13.839
Modelling Group	178	0	64.8843	0	185	59.5	1.6	162	0.232	5.03	2.69	4.6	27.4	11.5	22.7	13.6	4	10.4	846	288	685	0.25	0.39	0.45	0.48	1.61	1.17177	0.0466118	1.21838	29.4989	0
Modelling Group	179	0	84.7173	0	180	61.2	-0.1	164	0.315	4.88	2.51	5.1	42.3	17	40.9	17.4	5.9	15.9	579	204	516	0.74	1.67	1.58	1.64	1.67	0.963074	0.133219	1.09629	30.5512	0
Modelling Group	180	0	77.5168	1	190	63.3	1.3	157	0.401	6.35	2.67	6.12	28	7.3	26	17	3.4	15.1	934	258	803	0	0	0	0	1.62	1.53188	0	1.53188	29.9755	15.9334
Modelling Group	181	0	77.8946	0	135	66.4	0.2	150	0.308	4.67	1.26	4.69	21.2	3.8	22.3	16.8		14.6	466		444	0.66				1.61		0.119949		30.2629	0
Modelling Group	182	1	35.7344	1	180	77.2	3.2	180	0.334	5.94	2.53		32.1	9.3		27.8	7.9		1317	445		0	0	0	0	1.93	1.23603	0	1.23603	43.386	16.7832
Modelling Group	183	1	40.9582	1	240	89.2	2.5	172	0.274	6.08	3.46	5.81	33.1	13.4	30.9	24.5	10.3	20.9	1257	565	1197	0.44	0.7	0.79	0.68	2	0.888969	0.0522473	0.941216	46.3182	18.2952
Modelling Group	184	1	62.1574	1	180	89.2	2.8	180	0.309	4.9	2.75	4.82	19.3	8.9	22.7	24.1	8.9	28.4	706	304	781	2.79	6.42	6	5.03	2.06	0.963711	0.339976	1.30369	45.1355	17.4132
Modelling Group	185	1	78.8036	1	168	79.7	0.8	156	0.382	4.68	2.2	4.46	18.2	6.2	15.7	15.6	5	14.8	834	299	713	2.55	4.48	4.79	4.63	1.79	1.02577	0.364169	1.38993	38.5123	14.5354
Modelling Group	186	1	63.8631	0	242	97	2.3	181	0.312	6.08	3.86	5.41	45.4	20.3	40.6	26.1	7.6	20.1	828	288	699	0	0	0	0	2.15	1.24375	0	1.24375	47.8772	0
Modelling Group	187	1	38.256	1	145	69.9	1.3	170	0.419	5.14	2.21	5.02	19.5	5.8	18.3	29.1	10.3	23	1017	405	914	3.52	6.32	6.68	6.44	1.79	0.924044	0.480807	1.40485	40.2656	13.2686
Modelling Group	188	1	52.3039	1	158	104.2	1.8	172	0.284	4.28	3.15	4.53	14.7	8.2	13.5	22.8	10.8	19.5	820	397	803	5.2	12.74	11.57	9.33	2.15	0.682656	0.56569	1.24835	50.5577	11.8784
Modelling Group	189	1	63.8303	0	180	73	1	165	0.337	4.17	2.8		19.4	9.1		24.2	9.2		578	250		2.02	12.41	8.23	7.94	1.79	0.895341	0.288346	1.18369	38.5301	0
Modelling Group	190	0	44.4846	1	179	61	2.2	160	0.352	5.66	2.86	5.55	39.3	12.6	34.2	19.3	5	13.4	852	250	745	0	0	0	0	1.61	1.30741	0	1.30741	29.5071	14.209
Modelling Group	191	0	79.4661	1	150	56.7	0.4	162	0.35	4.8	1.4	5.1	16.8	3.6	18.8	17.9	5.9	24.8	568	190	692	1.01	4.04	3.03	3.29	1.59	0.967028	0.190865	1.15789	29.1044	11.9437
Modelling Group	192	0	72.4381	1	188	68.6	2.1	157	0.294	6.37	2.93	5.66	21.1	8	19.6	28	6.7	22.1	822	231	683	0.76	1.41	1.46	1.51	1.67	1.38313	0.134469	1.5176	31.0852	20.9047
Modelling Group	193	1	62.5681	1	133	81	0.8	172	0.35	5.23	2.09	5.07	19	6.1	16.6	28.8	9.8	25.8	897	335	837	3.78	7.71	7.64	6.83	1.93	0.917965	0.493188	1.41115	42.1543	12.103
Modelling Group	194	1	58.1547	0	203	84.5	1.6	172	0.27	4.89	3.12	4.46	26.3	13.2	22.3	13.8	5.1	11.4	435	192	380	1.89	10.53	7.16	6.31	1.96	0.958471	0.239152	1.19762	43.4661	0
Modelling Group	195	1	52.3012	1	212	86.6	3.1	178	0.339	6.55	2.52	6.44	36.8	10.4	37	21.9	8.2	29.8	875	326	941	0	0	0	0	2.02	0.996225	0	0.996225	44.8482	19.6185
Modelling Group	196	1	41.3689	1	245	80	3	173	0.374	5.7	2.5	4.75	31.5	9.6	26.6	11.9	2.9	20.9	665	234	667	0	0	0	0	1.91	1.46857	0	1.46857	43.1269	21.4718
Modelling Group	197	0	62.8008	1	188	52.8	0.2	170	0.381	6.71	2.22	6.52	35.9	7.6	33.5	14.4	3	11.6	954	257	828	0	0	0	0	1.6	1.44098	0	1.44098	29.0472	16.2921
Modelling Group	198	0	81.3771	0	206	68.9	2.3	160	0.33	6.12	2.9	6.21	30.1	9.8	27.5	32.9	8.8	27.9	995	379	872	0	0	0	0	1.7	1.31026	0	1.31026	31.4306	0
Modelling Group	199	1	62.8145	1	189	77.5	2.6	180	0.351	5.96	2.3	5.83	23.1	5.4	24.3	14	4.6	18.7	1104	359	1213	0	0	0	0	1.94	1.0899	0	1.0899	41.2091	15.026
Modelling Group	200	1	62.4011	1	211	143	2.8	198	0.344	4.84	2.9	4.5	24	11	22.8	23.7	9.5	20.3	859	387	789	2.3	4	4.3	2.74	2.72	0.89102	0.194215	1.08524	65.134	21.8005
Modelling Group	201	1	69.8946	1	241	95.7	2.6	168	0.281	5.25	2.88	5.14	20.8	8.7	20.7	21.3	6.3	18.6	626	217	556	3.33	7.88	7.27	6.21	2.03	1.2364	0.403495	1.6399	45.3909	24.2591
Modelling Group	202	1	63.3374	0	237	94.5	1	200	0.284	3.37	2.48	3.42	24.1	11	21	19.8	6.8	14	494	178	392	0.48	1.37	1.17	0.88	2.3	1.04141	0.0532661	1.09468	49.5625	0
Modelling Group	203	1	74.412	1	211	93.4	0.1	163	0.353	3.57	1.94	3.47	13.9	6.2	14.4	20.3	8.6	21.4	465	239	501	3.96	6.23	7.08	6.17	1.98	0.797916	0.489356	1.28727	44.5075	19.1124
Modelling Group	204	0	77.2567	0	237	67.4	2.1	156	0.359	6.02			32.6			24.1			1015							1.65				30.6824	0
Modelling Group	205	0	73.9932	0	178	45.4	0.9	156	0.363	5.09	2.52	5.23	26.9	9.9	28.5	10.7	3.6	14	639	237	736	0.48	0.54	0.75	0.93	1.4	1.01915	0.103314	1.12246	25.5531	0
Modelling Group	206	1	63.4716	0	151	79.3	1.8	175	0.293	4.29	2.81	4.38	15	8.2	15	28.8	14.1	24.1	757	375	684	3.67	8.46	7.9	7.08	1.93	0.657011	0.486549	1.14356	41.486	0
Modelling Group	207	1	71.0691	1	179	71.6	0	177	0.331	4.92	2.42	4.69	30	11.4	29.1	11.7	3.6	10.4	581	219	503	1.01	1.77	1.89	1.74	1.88	1.05342	0.142357	1.19578	39.0216	12.5739
Modelling Group	208	0	70.9076	0	149	45.3	0.9	144	0.379	5.06	2.15	4.73	25	7.9	23.9	23.4	7.1	18.3	882	316	755	1.43	2.38	2.62	3.43	1.32	1.06884	0.324388	1.39323	24.2456	0
Modelling Group	209	1	39.4606	1	192	67.3	3.3	168	0.294	5.98	3.11	6.37	27.8	9.8	29.8	17	4.3	14	1029	310	977	0	0	0	0	1.73	1.38875	0	1.38875	38.394	21.3494
Modelling Group	210	1	43.4442	1	174	65.3	1.8	166	0.389	7.07	2.84	7.07	34.6	10.2	31.4	14.4	3.3	13.4	853	263	762	0	0	0	0	1.71	1.39091	0	1.39091	37.6463	14.884
Modelling Group	211	0	54.8227	1	175	61.7	1.2	161	0.349	4.66	1.81		23.7	6.8		16	4.5		591	175		0.53				1.64	1.17911	0.0970593	1.27617	30.0332	15.9495
Modelling Group	212	1	71.2909	1	170	110.1	1.9	183	0.359	4.5	3.07	4.55	14.5	7.8	14.5	30.5	12.5	23.9	852	400	764	3.99	8.44	8.21	6.18	2.3	0.824247	0.42242	1.24667	51.9506	13.3488
Modelling Group	213	0	55.7317	1	150	90.2	2	170	0.35	3.79	2.42		17.5	10		21	8.2		533	223		5.66				2	0.853523	0.822976	1.6765	37.8261	11.9437
Modelling Group	214	0	70.5079	0	165	41.2	0.9	152	0.351	5.2			36			25.8			752			0	0	0	0	1.32		0		24.0898	0
Modelling Group	215	0	70.9076	0	210	79.6	1.9	165	0.453	6.58	4.09		38.8	20.3		17.8	9		993	621		0	0	0	0	1.85	0.680128	0	0.680128	34.7023	0
Modelling Group	216	1	80.3258	1	152	73.2	1.1	170	0.319	5.17	2.29	5.05	24.1	7.7	21.5	19.7	5.6	15.3	743	249	655	0.58	1.76	1.46	1.38	1.83	1.11981	0.0848621	1.20467	37.5904	14.4917
Modelling Group	217	0	64.8597	1	135	82.1	0.3	159	0.34	4.13	2.16	3.95	12.6	5.6	12.8	28	12.3	25.3	674	310	667	3.36	8.58	7.65	7.18	1.84	0.693642	0.526916	1.22056	35.072	7.79625
Modelling Group	218	1	18.0151	1	180	53.8	3	157	0.331	7.24		2.33	35.4		7.8	28.8		7.7	1383		416	0	0	0	0	1.49		0		34.7383	14.7515
Modelling Group	219	0	74.8337	1	210	84	3.6	153	0.384	7.26	2.27	4.6	43.7	9.2	26	24.7	4.5	11	1170	185	413	0	0	0	0	1.78	1.73155	0	1.73155	34.0853	18.1104
Modelling Group	220	0	34.0479	1	195	81.5	3.2	157	0.417	6.07	2.15	3.19	37.9	8.3	30.5	23.3	4.6	10.7	970	265	647	0	0	0	0	1.79	1.60989	0	1.60989	33.9951	13.9264
Modelling Group	221	1	66.8665	1	199	72.2	2.7	163	0.389	5.31	2.6	5.23	33.1	9.5	30.8	24.3	7.9	23	1063	385	1002	0	0	0	0	1.75	1.12252	0	1.12252	37.1968	14.8947
Modelling Group	222	1	75.8576	1	181	72.2	2.7	163	0.35	5.18	2.94	5.04	31.5	12.4	29	16.9	7.5	17.1	912	456	939	0	0	0	0	1.75	0.807276	0	0.807276	36.3736	14.4121
Modelling Group	223	1	61.8316	1	210	72.8	2	165		6.25	2.67	6.07	27.3	8	25	30.2	7.5	24.9	1112	328	977	0	0	0	0	1.78	1.37229	0	1.37229	38.3097	29.4
Modelling Group	224	1	55.4168	1	180	89.9	2.3	158	0.273	6.05	2.63	5.89	30.9	9.8	29.2	20.2	5.4	17.8	956	317	835	0.9	0.83	1.31	1.2	1.89	1.25063	0.113031	1.36366	43.7934	16.0303
Modelling Group	225	0	76.0493	1	150	92.8	0.5	168	0.348	4.59	2.16	4.66	22.9	8.4	21.5	21.1	8.4	20.1	847	385	801	1.32	2.57	2.6	2.23	2.02	0.800032	0.187969	0.988001	38.6234	10.269
Modelling Group	226	1	41.7659	1	186	73	2.1	160	0.327	6.45	2.59	6.6	28.5	7	28.4	33.2	10	28.4	1386	469	1208	0	0	0	0	1.74	1.15567	0	1.15567	39.6435	13.1437
Modelling Group	227	0	68.5832	1	180	83.5	2.7	154	0.339	5.6	2.43	5.59	32.4	9.3	28.3	24.4	6.2	19.3	996	329	897	0.3	0.47	0.54	0.52	1.79	1.31709	0.0481178	1.36521	34.2909	14.575
Modelling Group	228	0	44.3806	1	150	57	1.4	157	0.364	4.96	1.81	4.63	35.5	8.5	29.1	15.7	4.5	16.7	857	294	787	0.97	1.99	1.97	2.19	1.55	1.13301	0.18787	1.32088	28.3973	5.0085
Modelling Group	229	1	73.8453	1	238	88.8	1.6	180	0.305	4.94	2.62	4.98	21.9	7.8	21.6	17.5	6.6	15.6	1084	440	1006	0.44	1.97	1.42	1.19	2.07	0.969609	0.0545852	1.02419	44.3344	17.3681
Modelling Group	230	1	68.4463	0	135	108.2	0.2	175	0.255	4.56	2.81	4.76	15.8	7.9	17.5	18.8	8	16.7	560	266	545	5.09	8.81	9.49	7.39	2.22	0.716521	0.545875	1.2624	51.2847	0
Modelling Group	231	1	56.8953	1	240	95	2	186	0.31	6.38	2.2	5.92	29.4	6.6	24.6	22.9	5.7	18.9	1355	404	1128	0	0	0	0	2.18	1.39249	0	1.39249	48.4807	23.184
Modelling Group	232	0	59.603	0	188	57.5	1.2	145	0.284	5.66	2.86	5.5	39.3	12.6	34.2	19.3	5	13.4	852	250	745	0	0	0	0	1.47	1.28005	0	1.28005	27.2871	0
Modelling Group	233	1	76.5311	1	180	83	1.1	162	0.352	5.06	2.31	5.3	18.9	6.4	15.9	24.8	8	18.9	703	269	630	1.2	3.66	3.03	2.81	1.87	1.04423	0.163474	1.2077	40.3734	12.2472
Modelling Group	234	1	80.4381	1	150	66.8	1.3	175	0.325	2.99	1.53		10.7	3.7		21.6	7		495	183		5.13				1.8	1.01137	0.785973	1.79735	35.8982	12.4031
Modelling Group	235	1	60.8296	1	220	117.2	2.4	180	0.304	5.38	2.65	5.45	21.6	7.7	19.9	31.1	10.4	26.5	1082	411	959	2.28	4.28	4.42	3.29	2.33	1.07529	0.22881	1.3041	54.8052	18.7572
Modelling Group	236	0	56.4682	1	180	55.9	3	167	0.357	5.94	2.53	6.33	32.6	10.3	33.1	16.4	4.8	12	914	307	789	0	0	0	0	1.59	1.24156	0	1.24156	28.8004	10.1273
Modelling Group	237	0	52.3641	0	160	66.1	1.5	142	0.274	4.92	2.48	4.87	21.1	8.3	19	24.3	7.3	21.9	600	208	538					1.54	1.10337			29.0132	0
Modelling Group	238	0	85.7057	1	150	56.5	-0.1	162	0.336	5.57	2.31		16.8	5.6		28.4	8.2		528	177		1.81	7.8	5.71	6.19	1.6	1.06115	0.341178	1.40233	29.1784	12.201
Modelling Group	239	1	76.7474	1	198	90.2	2	175	0.331	4.09	2.04	4.2	18.2	6.6	17.4	15.7	5.1	16.1	623	233	568	3.52	7.54	7.29	6.19	2.04	1.08272	0.441326	1.52404	43.8678	16.2266
Modelling Group	240	0	75.5209	0	150	42.2	0.5	137	0.326	4.54	3.08	4.59	21.1	9.4	20.6	28.1	8.5	21.5	468	170	410	2.34	5.04	4.86	6.77	1.24	1.05355	0.563694	1.61724	22.8315	0
Modelling Group	241	0	75.6003	1	180	63.5	-0.1	153	0.225	6.59	2.48	6.94	25.8	6.4	26.5	18.2	4.4	25	578	153	719	0	0	0	0	1.61	1.27206	0	1.27206	29.9425	14.6475
Modelling Group	242	1	76.8214	1	150	79.7	0.8	171	0.376	3.89	1.91		17.7	5.8		22.4	7.3		583	225		4.53				1.91	0.983929	0.618164	1.60209	40.3048	11.466
Modelling Group	243	1	64.2437	1	181	97.3	1.9	170	0.326	4.74	1.55	4.69	28.8	6.2	26.9	26	6.9	22.3	1268	387	1168	0.32	0.63	0.63	0.53	2.06	1.24277	0.0375296	1.2803	46.8963	14.9443
Modelling Group	244	0	50.2231	1	175	96.1	1	157	0.255	5.28	3.08	5.55	23.7	10.5	22.6	16	6.1	17.3	1080	467	996	0.19	0.24	0.31	0.28	1.95	0.879571	0.0274005	0.906971	38.138	13.6894
Modelling Group	245	1	89.2457	1	180	57.1	2.8	168	0.346	6.14	2.6	5.62	27.2	9	24.5	22.1	5.7	16	632	205	560	0.12	0.36	0.3	0.32	1.61	1.35	0.0215866	1.37158	30.5745	14.4207
Modelling Group	246	0	74.1903	1	184	82.9	0.6	173	0.362	4.54	1.99	4.15	24.9	6.7	21.3	24.5	5.7	14.9	794	248	672					1.96	1.3383			36.6919	14.3805
Modelling Group	247	1	82.4942	1	150	76	1.6	170	0.328	4.5	2.32	4.46	17.5	7.1	17.2	22.6	7.9	19.5	623	258	589	2.12	5.22	4.73	4.4	1.86	0.948418	0.305515	1.25393	38.1651	10.584
Modelling Group	248	0	67.3812	1	150	65.5	0.5	150	0.342	3.97	1.54	3.51	15.6	3.8	13.2	36.9	8.6	25.9	759	228	627	3	6.13	6.06	6.55	1.6	1.27351	0.550606	1.82412	29.967	12.0907
Modelling Group	249	0	22.1848	1	180	45	2.2	145	0.288	9.18	3.38	9.88	38.4	10.3	40.7	34.3	8	25.6	1021	289	916	0	0	0	0	1.31	1.44665	0	1.44665	23.958	13.4568
Modelling Group	250	1	72.334	1	150	72.1	1.5	180	0.351	4.59	2.4	4.66	27.8	8.7	25.3	27.5	8.9	23	706	259	643	1.56	3.84	3.48	3.18	1.89	1.01582	0.220612	1.23643	38.8918	13.629
Modelling Group	251	1	80.3833	0	198	76.5	1.9	180	0.386	6.45	2.35	6.27	45.4	11	44	27.4	7.3	23.7	983	334	909	0.41	0.54	0.68	0.61	1.94	1.27905	0.0570891	1.33614	39.4996	0
Modelling Group	252	0	39.373	1	150	60.5	-3.9	161	0.35	4.76	1.7	4.46	26.3	6.7	26.7	28.1	7.4	21	879	272	806	1.74	3.13	3.3	3.4	1.68	0.994748	0.30876	1.30351	30.9949	10.2375
Modelling Group	253	1	58.1273	0	200	99.9	2.7	170	0.301	4.32	3.24	4.45	23.6	11.9	24.8	29.1	12.3	24.7	1036	470	975	1.78	3.66	3.61	3	2.08	0.847935	0.203697	1.05163	48.0615	0
Modelling Group	254	1	82.1191	0	220	76.2	1.5	172	0.356	4.6	2.96	4.09	33.8	16	33.1	16	5.1	13.9	640	255	575	0.6	0.91	1.05	0.97	1.88	1.11968	0.0856806	1.20536	38.5151	0
Modelling Group	255	0	62.0862	0	180	42	0.9	146	0.291	4.57	2.74	4.78	28.2	11.5	25.9	16.5	5.5	14.7	611	234	554					1.29	1.03427			23.6457	0
Modelling Group	256	1	78.7159	0	151	73.5	0.7	170	0.333	4.74	2.73	4.4	19.7	8.4	18.2	22	9.6	21.9	567	266	529	2.79	5.3	5.44	5.11	1.84	0.730883	0.404102	1.13498	37.9731	0
Modelling Group	257	0	71.8303	0	210	66.5	2.4	164	0.361	5.53			56.2			29.6			1097			0	0	0	0	1.7		0		31.2417	0
Modelling Group	258	0	50.2396	1	180	37.2	2.3	145	0.38	4.59	2.06	4.37	20.5	6.5	19.8	18.3	4.2	14.7	539	175	476	0	0	0	0	1.2	1.50107	0	1.50107	22.0098	11.718
Modelling Group	259	0	79.6468	0	210	71	0	150	0.325	5.12	3.62	5.28	28.4	15.8	29.4	17.7	8.9	16.9	342	198	346	0	0	0		0	0.638408	0	0.638408	31.4466	0
Modelling Group	260	0	77.1389	0	216	60.6	3	141	0.361	4.45	2.38	4.23	28.3	10.7	26.5	21.4	7.3	20.2	789	318	737					1.45	1.12722			27.1801	0
Modelling Group	261	1	45.0075	1	150	57.1	1.4	172	0.35	3.25	1.68	3.69	12	4.2	15.4	18.7	7	19.1	648	278	801	1.27	3.13	2.84	2.96	1.66	0.896052	0.196621	1.09267	35.5253	10.2375
Modelling Group	262	0	59.8494	0	150	75.3	1.1	157	0.293	3.5	2.23	3.73	12.8	6.3	13.5	29.7	11.2	25.2	426	168	405	4.15	12.39	10.34	10.22	1.75	0.867129	0.692002	1.55913	32.984	0
Modelling Group	263	1	82.2012	1	210	75.8	2.5	172	0.362	4.27	1.9	4.12	19	6.9	17	20.8	6.1	16.1	748	271	654	0	0	0	0	1.86	1.22437	0	1.22437	38.0369	16.4125
Modelling Group	264	1	45.6947	1	210	79	1.5	180	0.365	5.52		5.01	42.4		39.7	22.6		22.2	1134	0	988	0	0	0	0	1.97		0		43.6507	16.3354
Modelling Group	265	1	50.6502	1	150	74.5	-0.2	167	0.344	5.17	2.24	4.81	32.1	10.2	25.1	29.7	10.6	25.2	1089	413	893	2.84	6.66	6.17	5.81	1.84	0.87616	0.382287	1.25845	40.8594	10.332
Modelling Group	266	1	39.6988	0	210	67.4	2.9	173	0.252	5.45	2.27		30.8	8.9		14.8	4.3		995	327		0.99				1.77	1.26126	0.139339	1.4006	39.0773	0
Modelling Group	267	1	43.3539	1	203	102.6	3.1	190	0.425	5.18	3.03	5.26	18.9	8.6	20.2	30.9	11.9	24.1	1426	628	1302	2.25	4.43	4.46	3.39	2.28	0.946526	0.236456	1.18298	52.3354	14.2988
Modelling Group	268	1	44.2656	0	240	150.3	2	184	0.319	5.03			36.8			29.5			1094	0	0	0	0	0	0	2.64		0		68.0141	0
Modelling Group	269	1	22.9432	1	150	44	1.1	151	0.334	6.71	2.42	6.43	23.9	6	20.4	23.6	7.3	17.6	1096	339	965	0.49	0.86	0.92	1.18	1.35	1.06623	0.0869728	1.1532	30.9867	12.2378
Modelling Group	270	0	59.1431	1	180	73	0.7	158	0.312	4.75	2.03	4.63	18.6	5.6	17.2	10.9	3	9.9	495	171	460	1.76	2.93	3.23	3.21	1.74	1.18113	0.296729	1.47786	32.6224	10.836
Modelling Group	271	1	53.4073	1	180	84.7	2.2	162	0.323	5.64	2.29	5.57	22	6.9	21.1	22.8	7.2	17.6	1244	418	1089	1.37	2.32	2.53	2.34	1.87	1.09584	0.176495	1.27233	42.6923	17.0604
Modelling Group	272	1	69.3005	1	150	85.5	1.7	185	0.379	4.08	2.09	4.41	12.6	5.1	13.9	31.9	12.6	28	636	282	645	6.65	11.8	12.55	10.45	2.08	0.838356	0.828531	1.66689	44.1444	11.4109
Modelling Group	273	1	70.0178	1	150	60.8	0.2	165	0.277	3.78	1.58	3.8	22.1	5.9	19.6	30.5	7.9	23.6	739	216	665	1.47	2.13	2.53	2.63	1.67	1.16873	0.236882	1.40561	34.1309	11.3872
Modelling Group	274	1	18.3381	0	180	59.8	-0.5	147	0.243	4.34	1.68	4.24	25	5	22.1	23.4	4.9	21.6	697	166	618	1.75	4.42	3.96	4.48	1.53	1.38821	0.261346	1.64956	36.8286	0
Modelling Group	275	1	52.5914	0	240	84.1	3.3	170	0.445	6.1	2.25	5.62	39.5	22.6	37.2	20.7	6.6	18.4	1068	458	987	0	0	0	0	1.92	1.19268	0	1.19268	43.0547	0
Modelling Group	276	1	69.8042	1	210	75	3.2	182	0.353	6.87	3.22	6.26	34.1	12.1	30.7	24.5	7.2	21.1	939	328	832	0	0	0	0	1.92	1.24899	0	1.24899	39.7417	16.6441
Modelling Group	277	0	35.9042	1	180	64.3	1.3	159	0.373	5.69	2.23	5.34	38.5	10.4	35.9	26.3	6.7	20.8	1295	429	1174	0	0	0	0	1.65	1.28139	0	1.28139	30.4359	11.8503
Modelling Group	278	1	52.334	1	180	61.1	0.2	170	0.34	7.6	3.46	7.32	41.4	13.1	34.3	21.7	6.8	18.7	1053	358	932	0	0	0	0	1.71	1.04618	0	1.04618	36.3879	14.553
Modelling Group	279	1	37.117	1	210	125	1.6	172	0.337	5.7	2.99	5.23	23.9	9.6	20	27.2	9.3	18.4	944	387	791	0.59	1.49	1.33	0.99	2.32	1.02428	0.0549921	1.07927	59.0084	17.0557
Modelling Group	280	1	74.9021	1	180	61.5	0.1	163	0	4.43	1.74		19.1	4.3		34.3	7.1		1033	250		1.68				1.66	1.42629	0.273876	1.70016	33.7378	25.2
Modelling Group	281	1	33.9384	1	185	68.9	1.5	174	0.388	6.44			31.6			23.8			1373			0	0	0	0	1.81		0		40.6871	13.8695
Modelling Group	282	1	51.1869	1	210	91.6	2.8	180	0.324	5.89	2.51	5.57	32.4	9.2	30.3	24.1	5.6	20	1138	326	977					2.09	1.44714			46.9469	17.3901
Modelling Group	283	1	64.6461	1	180	83	1	178	0.385	3.55	1.75	3.65	15.8	5	14.4	24.7	8.1	20.6	649	234	593	5.96	9.18	10.55	9.12	2	1.02619	0.758557	1.78474	43.2136	13.5608
Modelling Group	284	1	37.9548	1	155	89.9	1.4	167	0.337	4.6	2.29	4.96	13.9	4.8	13.3	37.3	13.6	28.2	885	349	726	3.58	9.86	8.51	7.46	1.97	0.905823	0.421977	1.3278	46.6614	12.5887
Modelling Group	285	1	60.8706	0	140	85.6	0.3	180	0.274	5.63	3.7	5.81	26.7	12.8	23.1	20.7	11	20.5	819	453	789	4.36	7.7	8.21	6.93	2.05	0.540419	0.534272	1.07469	44.8835	0
Modelling Group	286	1	44.2957	1	180	65.7	2.5	185	0.36	6.51	2.47	5.92	35.9	10.1	32	29	7.8	24.3	1376	445	1182	0	0	0	0	1.84	1.27894	0	1.27894	39.5081	16.128
Modelling Group	287	0	50.3628	0	162	78.9	2	150	0.398	4.41		4.5	28.8		30.1	26.1		26	591		592	1.4				1.72		0.234032		32.9015	0
Modelling Group	288	1	38.3682	1	185	60	1.5	180	0.389	5.17	2.19	5.26	27.9	6.1	24.8	22.7	5.5	17.7	1373	383	1160	0	0	0	0	1.75	1.35034	0	1.35034	37.9337	15.8249
Modelling Group	289	1	48.8022	1	177	67.4	2.8	180	0.372	5.6	3.14	5.53	26.3	9.5	24.7	31.9	10	27.9	1078	380	938	0.6	1.24	1.22	1.16	1.82	1.1389	0.0845521	1.22345	39.0292	15.5618
Modelling Group	290	1	78.872	1	180	70.4	1.7	179	0.353	5.19	2.39	4.96	28	8	25.5	18.4	5.3	16.2	637	225	582					1.86	1.17684			37.547	14.2663
Modelling Group	291	1	63.4415	1	180	64.9	1.9	166	0.362	5.43	1.87	5.19	22.6	5.6	23.1	29.8	7.8	21.2	1014	305	872	1.61	3.82	3.52	3.58	1.7	1.28056	0.248406	1.52897	35.6473	14.0679
Modelling Group	292	0	76.4244	1	195	55.5	1.5	160	0.336	5.25	2.12		28.7	7.7		23.1	5.4		763	223	0	0.08	0.28	0.22	0.24	1.55	1.40716	0.0155349	1.42269	28.3234	6.7977
Modelling Group	293	1	66.4723	1	180	117	1.5	184	0.347	4.15	2.22	4.39	17.4	6.6	17.9	16.8	6.1	16.8	609	245	583	3.85	7.65	7.67	5.6	2.37	0.935094	0.385326	1.32042	54.9535	14.3986
Modelling Group	294	0	47.9507	1	240	118	3	154	0.323	8.3	3.41	6.78	38.1	10.8	33.3	23.2	7.1	21.3	1452	542	1331	0	0	0	0	2.08	1.19643	0	1.19643	42.7246	19.9038
Modelling Group	295	0	70.6256	0	250	63.2	1.5	170	0.416	6.71	3.31	5.17	50.1	16.9		23.2	7	16.6	744	296	567	0	0	0	0	1.72	1.21656	0	1.21656	31.2912	0
Modelling Group	296	1	54.3053	1	200	108.5	1.4	180	0.345	5.77	2.42	5.84	32.8	9.4	29.7	23.6	6.9	18.3	906	305	775	0	0	0	0	2.26	1.16109	0	1.16109	52.8138	16.0475
Modelling Group	297	0	44.2136	0	120	110	1.1	176	0.21	4.61	3.35	4.73	28.3	18.4	28.3	20.8	12.4	18.4	1207	735	1179					2.24	0.436482			43.5721	0
Modelling Group	298	0	80.3066	1	231	78.5	2.7	155	0.333	4.64	2.14	4.79	19.8	6.4	19.2	26.6	7	24.2	587	199	580	1.33	5.23	3.95	3.9	1.75	1.36268	0.220565	1.58325	33.1648	21.5708
Modelling Group	299	1	83.0609	1	192	60	0.8	170	0.366	5.88	2.64	5.42	26	8.1	23.6	21	6.7	18.7	617	221	543	1.5	1.44	2.22	2.28	1.69	1.06997	0.249977	1.31995	33.003	12.7814
Modelling Group	300	1	78.6639	1	180	87.5	-0.1	178	0.332	3.8	1.79	3.86	21.2	5.7	19.8	25	8.2	20.7	687	239	638	2.72	3.27	4.35	3.66	2.06	0.994162	0.341452	1.33561	43.8129	12.6252
Modelling Group	301	1	69.9548	1	180	81.8	1.7	180	0.357	6.28	2.08	6.09	38.4	8.7	37	16.1	4.9	14.6	1119	368	1051	0	0	0	0	2	1.11685	0	1.11685	42.3036	14.1782
Modelling Group	302	1	74.9733	1	150	72.4	0.3	177	0.355	4.58	2.43	4.6	13.9	5.5	13.4	29	10.6	24.8	682	286	576	3.81	7.8	7.71	7.07	1.89	0.870838	0.539629	1.41047	38.8323	10.1587
Modelling Group	303	0	31.4743	0	183	30.7	0.4	140	0.297	5.53	2.68	5.58	28.7	8.9	26.2	18.6	2.8	14.8	803	150	670					1.1	1.77647			20.341	0
Modelling Group	304	0	37.9329	1	180	98	2.9	160	0.333	4.71	2.12	4.51	27.5	8.3	29	20.5	5.2	16.1	1027	318	953	0.67	1.23	1.29	1.13	1.97	1.31112	0.0958172	1.40694	38.4587	14.7073
Modelling Group	305	1	51.4278	1	194	76.9	2.4	171	0.381	5.52	2.3	5.53	25.2	7.1	23.5	24.2	6.5	17.8	1067	354	952	0	0	0	0	1.87	1.28293	0	1.28293	41.1506	16.812
Modelling Group	306	1	82.7406	0	180	53.7	1.2	160	0.332	4.87	2.87	4.64	30	14	28.4	7.4	2.7	7.1	513	211	436	0	0	0	0	1.53	0.95317	0	0.95317	29.7058	0
Modelling Group	307	1	83.9206	1	150	64.7	0.1	178	0.35	5.04	2.48	5.16	30.3	9.8	29.1	18.8	7.2	18.1	679	251	617	1.62	3.02	3.13	2.99	1.81	0.825023	0.250288	1.07531	35.5989	11.9437
Modelling Group	308	1	42.6913	1	180	62.3	2.4	180	0.419	7.21	2.85	6.94	51.7	13.8	47.3	17.2	5.6	17.1	981	337	889	0.15	0.25	0.28	0.27	1.77	1.09953	0.0217056	1.12123	38.0086	12.811
Modelling Group	309	1	68.8925	1	210	60.5	1.1	170	0.39	6.08	2.36	5.32	30	7.3	26.1	23.4	7.1	19.8	1245	397	1148	0	0	0	0	1.69	1.15189	0	1.15189	34.3675	15.6922
Modelling Group	310	1	43.4415	1	240	97.8	1.3	165	0.309	6.63	2.97	5.9	32.1	9.4	29.3	23.8	8.6	20.5	1445	572	1334	0.12	0.66	0.45	0.39	2.03	1.00145	0.0135708	1.01502	48.6338	17.4132
Modelling Group	311	0	59.091	1	180	58	0.9	160	0.378	5.64	2.06	5.37	29.8	6.4	26.8	15.8	3.4	11.4	957	260	820	0	0	0	0	1.59	1.428	0	1.428	29.0879	9.7965
Modelling Group	312	0	73.0815	0	236	60.7	0.8	152	0.342	5.33	2.95	5.16	32.5	10.5	27.2	33.8	8.8	23.2	965	314	762	0	0	0	0	1.56	1.32001	0	1.32001	28.9231	0
Modelling Group	313	1	65.5989	1	199	93.7	2	180	0.366	3.65	1.79	3.75	15.3	5.2	14.5	18.1	5.7	16.8	597	244	557	3.41	8.58	7.7	6.3	2.12	1.11122	0.402448	1.51367	46.6023	15.4553
Modelling Group	314	1	55.8631	0	150	81.6	1	176	0.321	5.39	3.18	4.97	26.6	12.3	27.4	25.7	11.3	23.7	672	309	609	2.59	5.46	5.32	4.67	1.97	0.728738	0.328739	1.05748	43.3323	0
Modelling Group	315	1	57.8316	1	190	80.8	2.9	159	0.337	4.87	2.31	4.59	27.8	8	27.3	20.6	5.9	16.6	1007	352	932	0	0	0	0	1.8	1.22828	0	1.22828	40.4185	13.2269
Modelling Group	316	1	68.1205	1	180	60.7	1.5	180	0.353	4.25	1.84	4.39	19.2	5.2	17.1	24.8	6.8	19.6	710	223	651	0	0	0	0	1.76	1.22447	0	1.22447	35.4449	14.2663
Modelling Group	317	1	54.6256	1	180	80.8	2.2	163	0.4	5.09	2.52	5.09	19.6	7.3	15.5	22.3	9.5	18	1257	603	1106					1.84	0.821726			41.377	13.23
Modelling Group	318	0	73.5797	0	180	50.3	-0.5	160	0.286	4.97	2.78	5.03	39.8	15.4	37.8	25.2	8.5	22.6	946	335	827	0.62	0.4	0.82	0.94	1.51	0.948423	0.123846	1.07227	27.5343	0
Modelling Group	319	0	57.9877	1	210	103.4	1.7	174	0.272	6.29		5.28	35.4		30.1	23.3		18.6	1068		888	0	0	0	0	2.16		0		41.5828	16.0524
Modelling Group	320	0	74.8392	1	180	66.3	1.9	157	0.375	5.27	1.9	5.21	21.9	5.4	21.3	22.1	6.1	18.6	656	223	610	0.32	0.74	0.69	0.72	1.65	1.22883	0.0575778	1.2864	30.5673	11.8125
Modelling Group	321	0	57.2731	1	204	93.4	0.7	160	0.369	7.14	3.68	6.83	31.6	12.3	29.2	18.4	6.3	16.4	991	381	885	0.45	0.59	0.75	0.66	1.95	1.00355	0.0653607	1.06891	37.8668	11.2634
Modelling Group	322	0	70.1273	1	150	61.8	1.6	147	0.36	4.41	1.6	4.5	21.6	4.7	21.2	28.4	6.9	23.8	892	244	776					1.53	1.28472			28.4626	11.76
Modelling Group	323	1	70.3436	1	240	73.9	2.3	168	0.388	5.46	2.1	5.08	22.6	5.6	21.5	23.8	6	17.9	1065	355	988					1.81	1.40842			38.1215	15.4224
Modelling Group	324	1	70.7734	1	240	101	4	180	0.364	5.61	2.5	5.39	30	7.9	30.1	29.4	7.5	22.3	1449	454	1226	0.06	0.26	0.19	0.15	2.17	1.42102	0.00688786	1.42791	47.9104	18.6984
Modelling Group	325	1	64.4627	0	185	77.2	1.5	175	0.279	5.14	2.96	5.01	23.5	9.7	21.6	31.4	12.8	29	921	398	833	3.03	5.44	5.75	5.21	1.91	0.849966	0.408555	1.25852	40.7901	0
Modelling Group	326	1	58.0753	1	180	97.6	2.6	171	0.325	3.48	1.59	3.63	9.7	4.9	9.8	29.4	10.6	22.6	353	165	328	4.45	23.55	16.23	13.57	2.07	0.974481	0.51598	1.49046	47.434	14.8837
Modelling Group	327	1	65.1253	0	185	71.9	1.4	169	0.322	3.7	2.3	4.1	19.1	7.7	18.9	19	5.9	15	697	240	675	0.42	8.43	4.64	4.44	1.81	1.10168	0.0602554	1.16193	38.3368	0
Modelling Group	328	1	53.7823	0	210	104	1.4	200	0.345	3.61	2.55	4.06	14.9	8	15.2	23.4	10.9	22.8	592	307	621	2.88	10.62	8.19	5.92	2.4	0.735686	0.296092	1.03178	53.4968	0
Modelling Group	329	1	66.6092	1	240	88	3.4	180	0.267	5.55	2.58	5.55	35.7	10.5	33.6	19.6	4.2	15.3	837	218	721	0	0	0	0	2.04	1.59953	0	1.59953	44.1228	21.5502
Modelling Group	330	1	66.256	1	150	64.2	1.5	178	0.361	5.41	2.5	5.08	26.9	9.1	24.4	12.8	4.7	11.4	491	207	444	0	0	0	0	1.79	0.91041	0	0.91041	36.5775	10.0642
Modelling Group	331	1	82.5024	1	173	73.9	1.4	163	0.353	4.61	2.02	4.2	18.1	5.3	18.7	16.7	4.7	14.2	771	256	715					1.78	1.17406			36.7738	13.7115
Modelling Group	332	1	65.8289	1	195	64.8	2.1	171	0.382	6.58	2.94	5.51	37.9	10.3	30.9	24.4	5.9	14.7	733	226	480	0	0	0	0	1.73	1.3896	0	1.3896	35.8648	12.6535
Modelling Group	333	1	41.5359	0	180	100	2.6	175	0.365	5.6	2.62	5.17	20.6	8.5	18.7	26	11.2	25.5	656	332	595	2.31	6.65	5.63	4.58	2.13	0.808777	0.253164	1.06194	50.1848	0
Modelling Group	334	0	67.4743	1	180	53	1.8	155	0.338	5.89	2.09	6.72	35.5	7.6	37.6	23	4.6	22	660	168	618	0	0	0	0	1.48	1.55159	0	1.55159	27.0984	10.4265
Modelling Group	335	1	76.6242	0	192	57.6	2.4	180	0.277	5.28	3.25	5.12	26.9	12.1	26.4	25.5	9	21.5	820	346	743	0.48	0.72	0.84	0.85	1.71	1.04624	0.0792281	1.12546	33.3215	0
Modelling Group	336	1	58.1273	1	180	72.3	0.6	171	0.37	5.56	2.33	5.58	25.9	7.2	23.9	20.5	6.2	16.8	848	299	754	1.12	1.52	1.88	1.77	1.84	1.09103	0.155572	1.2466	39.5958	9.9225
Modelling Group	337	0	18.3655	0	180	39.6	1.1	150	0.344	5.26	2	5.43	31.5	6.2	28.8	15.8	3.5	15	1098	294	1026					1.28	1.43502			23.4321	0
Modelling Group	338	0	44.95	0	150	72.9	1.8	140	0.333	4.71	2.97	5.25	24.6	9.5	25.3	25.7	7.4	21.3	765	276	683	1.38	0	1.38	1.51	1.58	1.12926	0.249652	1.37891	30.4023	0
Modelling Group	339	1	40.5749	1	180	83.5	1.4	189	0.344	6.45	2.59	6.6	28.5	7	28.4	33.2	10	28.4	1386	469	1208	0	0	0	0	2.09	1.11619	0	1.11619	46.6326	16.5312
Modelling Group	340	1	54.1656	0	180	116.6	0	175	0.312	3.25	2.3	3.55	17.6	9.2	15.4	17.4	8.1	13.6	555	280	521	2.94	6.36	6.12	4.61	2.3	0.684451	0.291438	0.975889	55.4835	0
Modelling Group	341	1	64.7283	0	180	71.4	1.2	161	0.349													3.04	4.2	5.14	5.11	1.74		0.446902		37.4131	0
Validation Cohort	342	1	32	1	255	85	3.3	180	0.32	Not required	Not required	Not required	21.1	Not required	Not required	23.1	7.2	21.6	1170	427	1286	0	0	0	0	2.05	1.12	0	1.12	47.3109	Not required
Validation Cohort	343	1	50	1	270	96.5	3	165	0.355	Not required	Not required	Not required	27.7	Not required	Not required	25.9	6.9	21.9	1057	398	1057	0	0	0	0	2.03	1.33	0	1.39	47.8533	Not required
Validation Cohort	344	1	55	1	210	63	2.5	180	0.283	Not required	Not required	Not required	24.4	Not required	Not required	16.3	4.4	14.2	594	224	572	0	0	0	0	1.8	1.23	0	1.23	37.7258	Not required
Validation Cohort	345	1	67	1	210	70.5	2.4	159	0.285	Not required	Not required	Not required	19.8	Not required	Not required	13.4	3.1	10.7	650			0	0	0	0	1.73	1.38	0	1.38	36.85	Not required
Validation Cohort	346	1	69	1	240	83.3	2	162	0.328	Not required	Not required	Not required	14.8	Not required	Not required	15.4	5.7	20.7	584	248	685	0	0	0	0	1.88	0.93	0	0.93	41.2852	Not required
Validation Cohort	347	0	72	1	230	80.4	2.7	154	0.354	Not required	Not required	Not required	32.5	Not required	Not required	21	5.3	18.2	978			0	0	0	0	1.79	1.33	0	1.33	34.1922	Not required
Validation Cohort	348	1	34	1	247	80.5	2.4	180	0.315	Not required	Not required	Not required	27.7	Not required	Not required	30.6	7.9	20.6	1235	410	1045	1.4874	1.64	1.5637	1.3526	2	1.35	0.179	1.529	45.6077	Not required
Validation Cohort	349	1	80	1	270	76.1	2.3	170	0.386	Not required	Not required	Not required	22.3	Not required	Not required	20	5.2	16.1	934	339	819	0	0	0	0	1.88	1.34	0	1.34	38.677	Not required
Validation Cohort	350	1	61	1	210	100.5	2.5	175	0.353	Not required	Not required	Not required	23.9	Not required	Not required	29.9	12.4	29	821	389	788	2.2748	5.43	3.8524	3.08549	2.16	0.83	0.254	1.084	49.2253	Not required
Validation Cohort	351	1	29	1	185	78.5	0.7	180	0.368	Not required	Not required	Not required	14.3	Not required	Not required	21.7	6.8	19.5	963	329	947	3.6296	7.93	5.7798	5.05003	1.98	1.03	0.44	1.6	45.4111	Not required
Validation Cohort	352	1	82	1	180	83	2.5	160	0.342	Not required	Not required	Not required	10.8	Not required	Not required	10.9	9	24	385	164	408	5.0085	11.06	8.03425	7.47272	1.86	1.04	1.198	2.238	39.7325	Not required
Validation Cohort	353	1	40	1	240	125	0.6	178	0.273	Not required	Not required	Not required	24.4	Not required	Not required	17.2	7	15.8	1259	648	1259	0	0	0	0	2.39	0.83	0	0.83	59.7828	Not required
Validation Cohort	354	0	44	1	210	49.7	2.3	156	0.363	Not required	Not required	Not required	41.3	Not required	Not required	16.3	2.9	15.7	605	171	605	0.1154	0.16	0.1377	0.162055	1.47	1.65	0.024	1.67	26.8354	Not required
Validation Cohort	355	1	64	1	240	121.5	1.4	186	0.316	Not required	Not required	Not required	11.8	Not required	Not required	20.6	6.8	17.4	632	261	509	5.4185	13.23	9.32425	6.61105	2.44	1.07	0.521	1.591	57.1815	Not required
Validation Cohort	356	0	41	1	240	110.8	2.2	168	0.351	Not required	Not required	Not required	12.3	Not required	Not required	16.6	6.5	15.3	694	303	743	2.0888	6.21	4.1494	3.29287	2.18	0.89	0.266	1.16	43.1855	Not required
Validation Cohort	357	1	74	1	240	83	1.7	180	0.336	Not required	Not required	Not required	29.1	Not required	Not required	26.6	7.1	23.3	1470	478	1346	0	0	0	0	2.03	1.27	0	1.27	42.6418	Not required
Validation Cohort	358	1	66	1	180	100	0.5	180	0.292	Not required	Not required	Not required	15.5	Not required	Not required	25.6	9.8	26.4	611	239	575	5.1147	7.88	6.49735	5.10928	2.2	0.87	0.989	1.859	49.1184	Not required
Validation Cohort	359	1	64	1	180	64.5	1.8	161	0.348	Not required	Not required	Not required	18.5	Not required	Not required	27.8	8.6	24.1	780	290	803	1.821	2.91	2.3655	2.4359	1.68	1.06	0.283	1.33	35.3331	Not required
Validation Cohort	360	1	70	1	227	93.5	2.2	185	0.329	Not required	Not required	Not required	20	Not required	Not required	20.6	7	17.2	758	284	642	1.8537	3.07	2.46185	1.95367	2.18	1.04	0.217	1.257	47.0895	Not required
Validation Cohort	361	0	71	1	195	62.8	0.4	158	0.362	Not required	Not required	Not required	23.6	Not required	Not required	17	3.2	18.9	827	222	869	1.3741	2.27	1.82205	1.92204	1.64	1.46	0.431	1.891	30.2797	Not required
Validation Cohort	362	1	76	1	210	109	1.8	181	0.277	Not required	Not required	Not required	20.1	Not required	Not required	22.9	8.3	22.1	601	260	579	4.9181	7.89	6.40405	4.83799	2.29	0.96	0.527	1.487	51.3	Not required
Validation Cohort	363	0	63	1	213	69.5	0.7	158	0.355	Not required	Not required	Not required	25.2	Not required	Not required	13.7	3.2	11	577	177	499	0.3315	0.35	0.34075	0.344735	1.71	1.31	0.057	1.367	31.9319	Not required
Validation Cohort	364	0	68	1	240	78.5	1.3	159	0.366	Not required	Not required	Not required	15.5	Not required	Not required	12.2	3.2	12.7	729			0	0	0	0	1.81	1.26	0	1.26	34.2582	Not required
Validation Cohort	365	1	79	1	180	83.7	0.9	174	0.259	Not required	Not required	Not required	17.7	Not required	Not required	22.9	6.4	19.6	610	203	564	2.9636	6.42	4.6918	4.0788	1.99	1.14	0.39	1.53	41.7569	Not required
Validation Cohort	366	1	87	1	210	72.2	0.3	176	0.368	Not required	Not required	Not required	27.5	Not required	Not required	15.3	3.9	14	588	193	524	1.6423	5.43	3.53615	3.25401	1.88	1.22	0.242	1.462	37.3441	Not required
Validation Cohort	367	1	45	1	254	69.5	2.4	170	0.368	Not required	Not required	Not required	25.2	Not required	Not required	24.5	5.9	17.7	760	286	654	0	0	0	0	1.8	1.46	0	1.46	39.7887	Not required
Validation Cohort	368	1	36	1	180	72.5	0	172	0.261	Not required	Not required	Not required	11.6	Not required	Not required	19.6	5.1	17.1	559	141	481	4.1024	9.12	6.6112	6.18237	1.85	1.17	0.539	1.709	41.8685	Not required
Validation Cohort	369	0	79	1	186	59.5	0.5	165	0.309	Not required	Not required	Not required	25.4	Not required	Not required	19.8	3.7	15.5	931	219	746	0.3942	1.7	1.0471	1.09787	1.65	1.72	0.072	1.79	30.2142	Not required
Validation Cohort	370	1	82	1	199	93	1.6	174	0.302	Not required	Not required	Not required	20.1	Not required	Not required	25.4	7.3	22.7	811	270	806	2.7585	3.01	2.88425	2.39892	2.08	1.17	0.34	1.51	44.5981	Not required
Validation Cohort	371	0	73	1	180	59.5	0.8	163	0.255	Not required	Not required	Not required	42.5	Not required	Not required	22.1	5.3	17.2	611	162	584	2.0257	2.79	2.40785	2.53999	1.64	1.27	0.371	1.641	30.0004	Not required
Validation Cohort	372	0	48	1	198	58.4	1.3	160	0.379	Not required	Not required	Not required	36.6	Not required	Not required	24.7	4.7	21.3	1108	293	940	0	0	0	0	1.6	1.54	0	1.54	29.4084	Not required
Validation Cohort	373	0	52	1	180	53.6	0.9	157	0.315	Not required	Not required	Not required	21	Not required	Not required	21.9	9.2	24.5	572	289	779	1.4602	2.29	1.8751	2.12021	1.53	0.76	0.288	1.048	27.9041	Not required
Validation Cohort	374	0	74	1	180	73.5	0.7	157	0.334	Not required	Not required	Not required	13.2	Not required	Not required	21	6.1	16.1	475	181	416	2.6454	6.26	4.4527	4.42711	1.74	1.09	0.443	1.533	32.8114	Not required
Validation Cohort	375	0	22	1	180	67	0.7	147	0.368	Not required	Not required	Not required	29.8	Not required	Not required	21	5.6	17.9	854	240	727	1.6126	2.85	2.2313	2.41259	1.6	1.17	0.294	1.44	30.1395	Not required
Validation Cohort	376	1	48	1	180	88.3	1.8	180	0.38	Not required	Not required	Not required	13.5	Not required	Not required	33.6	15.4	28.5	761	396	682	5.6815	11.78	8.73075	7.26163	2.08	0.72	0.666	1.386	46.8978	Not required
Validation Cohort	377	1	77	1	180	66.2	1.9	173	0.288	Not required	Not required	Not required	23.9	Not required	Not required	18.5	8.5	16.8	415	198	394	2.1107	6.91	4.51035	4.35917	1.79	0.73	0.323	1.053	35.9563	Not required
Validation Cohort	378	1	84	1	180	71	1	174	0.28	Not required	Not required	Not required	19.6	Not required	Not required	28.5	15.5	26.4	573	308	590	2.8931	6.35	4.62155	4.32177	1.85	0.54	0.43	0.97	37.0114	Not required
Validation Cohort	379	1	61	0	198	71.4	3.1	171	0.335	Not required	Not required	Not required	31	Not required	Not required	22.5	6.2	18.8	1006	360	894	0.4321	0.85	0.64105	0.60602	1.83	1.24	0.061	1.301	39.0123	Not required
Validation Cohort	380	1	37	0	180	63.5	2.6	168	0.326	Not required	Not required	Not required	41	Not required	Not required	27.7	11.3	23.7	1569	713	1454	0	0	0	0	1.72	0.82	0	0.82	38.318	Not required
Validation Cohort	381	1	46	0	240	70.7	2.5	170	0.362	Not required	Not required	Not required	23.8	Not required	Not required	27.1	10.6	21.6	1564			0	0	0	0	1.82	0.92	0	0.92	40.097	Not required
Validation Cohort	382	1	51	0	180	119.4	2.5	172	0.286	Not required	Not required	Not required	20.2	Not required	Not required	24.9	14.4	25.4	1017	546	983	4.5034	7.33	5.9167	4.46982	2.29	0.53	0.441	0.971	56.2089	Not required
Validation Cohort	383	1	69	0	240	82.4	2.2	186	0.286	Not required	Not required	Not required	23.6	Not required	Not required	27.3	10.8	22.7	1006	464	916	0.7246	1.09	0.9073	0.758275	2.07	0.88	0.091	0.99	43.5602	Not required
Validation Cohort	384	1	71	0	180	86	0.7	180	0.312	Not required	Not required	Not required	13.8	Not required	Not required	26.8	14.9	20.8	794	404	668	5.4535	9.55	7.50175	6.30001	2.06	0.51	0.683	1.08	43.9358	Not required
Validation Cohort	385	1	78	0	180	89.5	0.2	171	0.312	Not required	Not required	Not required	19.6	Not required	Not required	17.8	7.2	18.2	591	235	575	3.0177	4.71	3.86385	3.30914	2.02	0.78	0.382	1.162	43.4798	Not required
Validation Cohort	386	0	60	1	180	47	1.8	152	0.264	Not required	Not required	Not required	33.5	Not required	Not required	13.7	4.7	12.4	776	326	614	0	0	0	0	1.41	1.13	0	1.13	25.742	Not required
Validation Cohort	387	0	65	1	240	96	2.1	152	0.315	Not required	Not required	Not required	27.7	Not required	Not required	14.7	5.2	13.5	805	362	767	0.7432	1.19	0.9666	0.875507	1.91	1.04	0.108	1.148	37.8254	Not required
Validation Cohort	388	1	44	1	270	137.5	2.9	190	0.3	Not required	Not required	Not required	30.5	Not required	Not required	21.7	8.1	22.3	1432	678	1454	0	0	0	0	2.61	1.01	0	1.01	64.8935	Not required
Validation Cohort	389	1	30	1	240	49.2	2.8	170	0.355	Not required	Not required	Not required	24.2	Not required	Not required	40.1	10.5	27.1	1496	433	1202	0	0	0	0	1.56	1.46	0	1.46	34.3912	Not required
Validation Cohort	390	1	37	0	180	56	1.4	172	0.35	Not required	Not required	Not required	15.1	Not required	Not required	25.3	8.2	23.2	841	294	766	3.1565	7.83	5.49325	5.72489	1.66	1.07	0.479	1.549	36.2261	Not required
Validation Cohort	391	0	72	0	210	61.5	1.4	158	0.33	Not required	Not required	Not required	13.8	Not required	Not required	21.3	6.3	19.1	446	152	400	3.335	5.74	4.5375	4.8456	1.62	1.18	0.612	1.792	29.9591	Not required
